# Supplementary material for: Gender-associated factors for frailty and their impact on hospitalization and mortality among community-dwelling older adults: a cross-sectional population-based study
Source: PeerJ. 2018 Feb 28;6:e4326. doi: 10.7717/peerj.4326 (PMC5834932; doi:10.7717/peerj.4326)
Supplement: Data S1 [file peerj-06-4326-s001.csv]

SDDSRVYR	frail_group	MORTSTAT	UCOD_LEADING	RIDAGEYR	race	INDFMPIR	Insurance	BMI	Physical_activity	smoking	mental_usage	fracture	energy_female_r1	hormones_r	admission_r	dia_osteoporosis_r	prednisone_r	marital_r	sex	alcohol_r	iron_r	edu	carbohydrate_r1	protein_r1	Tfat_r1	Tsfat_r1	Vitamin_D_r1	CRP_r	vegetarian_r1	water_dev	food_allerg	sleep_r1	h_ostroporosis_r	h_heart_r	h_diabetes_r	h_asthma_r	milk_r1
2007-2008	Robust	Assumed alive		66	Non-Hispanic Black	4.09	Covered by health insurance	Overweight	MET < 600	Yes	No	No	Lower	No	no hospital admission	No	No	Married/Living with partner	0	2	3	4	2	2	3	1	1	2	1	1	1	3	2	2	2	2	1
2007-2008	Pre-frail	Assumed deceased	010	77	Non-Hispanic White	1.57	Covered by health insurance	Normal	MET < 600	Yes	No	No	High/Recommended	Yes	no hospital admission	No	No	Widowed/Divorced/Separated	0	3	3	2	3	3	3	1	1	2	1	1	1	3	2	1	1	1	1
2007-2008	Frail	Assumed alive		78	Non-Hispanic Black	0.60	Covered by health insurance	Obese	MET < 600	No	No	No	Lower	No	no hospital admission	No	No	Widowed/Divorced/Separated	0	2	3	1	2	3	3	1	1	2	1	1	1	3	2	2	2	2	1
2007-2008	Pre-frail	Assumed alive		67	Non-Hispanic White	5.00	Covered by health insurance	Normal	MET < 600	No	No	No	Lower	Yes	no hospital admission	No	Yes	Married/Living with partner	0	2	3	5	2	3	2	2	2	2	1	1	1	3	2	2	1	2	3
2007-2008	Robust	Assumed alive		71	Non-Hispanic White	3.00	Covered by health insurance	Normal	MET>=600	Yes	No	No	High/Recommended	Yes	no hospital admission	No	No	Married/Living with partner	0	2	3	3	3	3	3	1	2	2	1	3	1	3	2	2	2	2	3
2007-2008	Pre-frail	Assumed alive		66	Other Hispanic		Covered by health insurance	Obese	MET < 600	No	No	No	Lower	No	no hospital admission	No	No	Married/Living with partner	0	3	3	1	2	3	3	1	1	2	1	1	1	3	2	2	1	2	1
2007-2008	Robust	Assumed alive		76	Non-Hispanic White	1.03	Covered by health insurance	Underweight	MET>=600	Yes	No	No	Lower	Yes	no hospital admission	No	No	Widowed/Divorced/Separated	0	3	3	2	3	3	3	2	2	2	1	1	1	1	2	2	2	2	1
2007-2008	Robust	Assumed alive		75	Non-Hispanic White	0.80	Covered by health insurance	Overweight	MET>=600	Yes	No	No	High/Recommended	No	no hospital admission	Yes	Yes	Widowed/Divorced/Separated	0	3	0	3	3	3	2	2	0	0	1	1	1	1	0	2	2	2	3
2007-2008	Pre-frail	Assumed deceased	010	80	Non-Hispanic White	2.14	Covered by health insurance	Overweight	MET < 600	No	No	No	Lower	No	no hospital admission	No	No	Married/Living with partner	0	3	3	2	2	2	2	2	2	2	3	1	1	3	2	2	1	2	1
2007-2008	Robust	Assumed alive		67	Non-Hispanic Black	1.11	Covered by health insurance	Obese	MET < 600	Yes	No	No	Lower	Yes	no hospital admission	No	No	Widowed/Divorced/Separated	0	2	3	2	3	3	3	1	1	1	1	1	1	3	2	2	2	2	2
2007-2008	Pre-frail	Assumed alive		68	Other Hispanic	2.71	Covered by health insurance	Overweight	MET>=600	No	No	Yes	Lower	No	no hospital admission	Yes	No	Married/Living with partner	0	2	3	1	2	3	3	1	2	2	1	1	1	3	2	2	1	2	2
2007-2008	Robust	Assumed alive		80	Non-Hispanic White	5.00	Covered by health insurance	Normal	MET>=600	Yes	No	No	Lower	Yes	no hospital admission	No	No	Married/Living with partner	0	3	3	3	2	3	3	2	2	2	1	3	1	3	0	2	1	2	1
2007-2008	Pre-frail	Assumed alive		80	Non-Hispanic White		Covered by health insurance	Obese	MET>=600	No	No	Yes	Lower	No	no hospital admission	No	No	Widowed/Divorced/Separated	0	3	3	4	2	3	2	2	1	2	1	3	1	3	2	2	2	2	1
2007-2008	Robust	Assumed alive		73	Non-Hispanic White	1.57	Covered by health insurance	Overweight	MET>=600	No	No	No	High/Recommended	Yes	no hospital admission	Yes	No	Widowed/Divorced/Separated	0	2	3	3	3	3	3	1	2	2	1	3	1	3	1	2	2	2	1
2007-2008	Robust	Assumed alive		70	Other Race	3.21	Covered by health insurance	Overweight	MET>=600	No	No	No	High/Recommended	No	no hospital admission	No	No	Married/Living with partner	0	3	3	5	3	3	3	1	2	2	1	1	1	3	1	1	2	2	2
2007-2008	Frail	Assumed alive		73	Non-Hispanic White	3.65	Covered by health insurance	Overweight	MET>=600	No	No	No	High/Recommended	Yes	no hospital admission	No	No	Married/Living with partner	0	2	3	3	3	3	3	1	2	2	1	3	1	3	2	2	2	2	2
2007-2008	Robust	Assumed alive		74	Non-Hispanic White	1.46	Covered by health insurance	Normal	MET>=600	No	No	Yes	Lower	Yes	no hospital admission	Yes	No	Married/Living with partner	0	2	3	3	3	3	3	2	2	2	1	1	1	3	2	1	2	2	1
2007-2008	Robust	Assumed alive		72	Non-Hispanic White	2.34	Covered by health insurance	Normal	MET>=600	Yes	No	No	Lower	Yes	no hospital admission	No	No	Married/Living with partner	0	3	3	2	2	3	3	1	2	2	1	1	3	3	2	2	2	2	1
2007-2008	Pre-frail	Assumed alive		77	Non-Hispanic White	1.05	Covered by health insurance	Overweight	MET>=600	No	No	No	High/Recommended	Yes	no hospital admission	No	No	Widowed/Divorced/Separated	0	3	3	3	3	3	3	1	2	2	1	3	1	3	0	2	2	2	2
2007-2008	Pre-frail	Assumed alive		73	Non-Hispanic White	2.56	Covered by health insurance	Obese	MET>=600	No	No	Yes	Lower	No	no hospital admission	No	No	Married/Living with partner	0	3	3	3	2	2	2	2	1	2	1	3	1	2	2	2	1	2	2
2007-2008	Frail	Assumed alive		79	Non-Hispanic White	1.76	Covered by health insurance	Overweight	MET < 600	Yes	No	Yes	Lower	Yes	<=3 times	Yes	No	Widowed/Divorced/Separated	0	3	3	2	3	3	3	1	2	2	1	1	1	3	1	2	1	2	2
2007-2008	Robust	Assumed alive		73	Non-Hispanic White	1.57	Covered by health insurance	Overweight	MET>=600	No	No	No	Lower	Yes	no hospital admission	No	No	Widowed/Divorced/Separated	0	3	3	3	3	3	3	1	2	2	1	1	1	3	2	1	1	2	2
2007-2008	Robust	Assumed alive		71	Other Hispanic	1.24	Covered by health insurance	Obese	MET < 600	No	No	Yes	Lower	No	no hospital admission	No	No	Widowed/Divorced/Separated	0	3	3	1	3	3	2	2	2	2	1	1	3	1	2	2	2	2	1
2007-2008	Robust	Assumed alive		80	Other Hispanic	2.45	Covered by health insurance	Overweight	MET>=600	No	No	No	High/Recommended	No	no hospital admission	No	No	Widowed/Divorced/Separated	0	2	3	2	3	3	2	1	2	2	1	3	1	3	2	2	2	2	3
2007-2008	Pre-frail	Assumed alive		68	Non-Hispanic White	3.65	Covered by health insurance	Normal	MET < 600	No	No	No	High/Recommended	No	no hospital admission	No	No	Married/Living with partner	0	3	3	3	3	3	3	1	2	2	1	1	1	3	2	2	2	2	3
2007-2008	Frail	Assumed alive		79	Mexican American	1.33	Covered by health insurance	Overweight	MET < 600	No	No	No	Lower	No	<=3 times	No	No	Widowed/Divorced/Separated	0	3	0	1	2	3	2	2	0	2	1	1	1	3	2	2	2	2	3
2007-2008	Frail	Assumed alive		75	Non-Hispanic White	1.20	Covered by health insurance	Obese	MET>=600	No	No	No	High/Recommended	Yes	no hospital admission	Refused/dont know	No	Married/Living with partner	0	3	3	2	3	3	3	1	2	2	1	1	1	3	2	1	2	2	3
2007-2008	Robust	Assumed alive		65	Non-Hispanic White		Covered by health insurance	Normal	MET>=600	No	No	Yes	High/Recommended	Yes	no hospital admission	No	No	Married/Living with partner	0	3	3	4	3	3	3	1	2	2	1	3	3	1	1	2	1	1	2
2007-2008	Robust	Assumed alive		78	Non-Hispanic White	5.00	Covered by health insurance	Normal	MET>=600	No	No	No	Lower	No	no hospital admission	No	No	Married/Living with partner	0	3	0	3	2	2	3	1	0	0	1	3	1	3	2	2	2	2	2
2007-2008	Pre-frail	Assumed deceased	003	80	Non-Hispanic White	1.31	Covered by health insurance	Obese	MET < 600	Yes	No	No	High/Recommended	Yes	no hospital admission	No	No	Married/Living with partner	0	3	3	4	3	3	3	1	2	2	1	1	3	2	2	2	2	2	3
2007-2008	Pre-frail	Assumed alive		70	Non-Hispanic White	3.71	Covered by health insurance	Obese	MET>=600	Yes	No	No	Lower	No	no hospital admission	No	No	Married/Living with partner	0	2	3	3	3	3	2	2	2	2	1	3	1	3	2	2	2	2	3
2007-2008	Robust	Assumed alive		65	Non-Hispanic Black	1.83	Covered by health insurance	Obese	MET>=600	Yes	No	No	Lower	Yes	no hospital admission	Yes	Yes	Widowed/Divorced/Separated	0	2	3	3	2	2	3	1	2	1	1	1	1	1	2	2	1	2	2
2007-2008	Robust	Assumed alive		71	Non-Hispanic White	5.00	Covered by health insurance	Obese	MET < 600	Yes	No	No	High/Recommended	Yes	<=3 times	No	No	Married/Living with partner	0	3	3	5	3	3	3	1	0	2	1	1	3	2	2	2	2	2	2
2007-2008	Robust	Assumed alive		79	Non-Hispanic White	3.75	Covered by health insurance	Normal	MET>=600	No	No	No	Lower	Yes	no hospital admission	Yes	No	Married/Living with partner	0	3	3	4	3	2	2	2	2	2	1	3	1	3	1	2	2	2	1
2007-2008	Pre-frail	Assumed alive		71	Non-Hispanic White	1.25	Covered by health insurance	Overweight	MET>=600	No	No	No	High/Recommended	Yes	no hospital admission	No	No	Widowed/Divorced/Separated	0	3	3	2	3	3	3	1	0	2	1	1	1	3	2	2	2	2	1
2007-2008	Robust	Assumed alive		67	Non-Hispanic Black	3.07	Covered by health insurance	Overweight	MET < 600	Yes	No	Yes	Lower	Yes	no hospital admission	No	No	Married/Living with partner	0	3	3	3	2	3	3	1	0	2	1	1	1	3	2	2	1	2	3
2007-2008	Pre-frail	Assumed alive		71	Non-Hispanic White	2.14	Covered by health insurance	Overweight	MET < 600	No	No	No	Lower	No	no hospital admission	No	No	Widowed/Divorced/Separated	0	2	3	4	2	3	2	2	1	2	1	1	1	3	2	2	2	2	2
2007-2008	Pre-frail	Assumed alive		72	Mexican American	0.61	Not covered by health insurance	Obese	MET < 600	No	No	No	Lower	No	no hospital admission	Yes	No	Widowed/Divorced/Separated	0	3	3	1	2	2	3	1	0	2	1	1	1	3	2	0	2	2	2
2007-2008	Robust	Assumed alive		67	Non-Hispanic White	5.00	Covered by health insurance	Overweight	MET>=600	No	Yes	No	High/Recommended	Yes	no hospital admission	No	No	Widowed/Divorced/Separated	0	3	3	5	3	3	3	1	2	2	1	1	1	3	2	2	2	2	3
2007-2008	Robust	Assumed alive		71	Non-Hispanic Black	3.65	Covered by health insurance	Obese	MET < 600	No	No	No	Lower	No	no hospital admission	No	No	Widowed/Divorced/Separated	0	3	3	3	2	3	3	2	2	2	1	1	1	1	2	2	1	2	1
2007-2008	Pre-frail	Assumed alive		69	Other Hispanic	2.43	Covered by health insurance	Overweight	MET < 600	No	No	No	High/Recommended	No	<=3 times	Yes	No	Widowed/Divorced/Separated	0	3	2	1	3	3	3	1	2	1	1	1	1	3	2	2	1	2	1
2007-2008	Pre-frail	Assumed alive		66	Non-Hispanic Black	2.60	Covered by health insurance	Normal	MET>=600	Yes	No	No	Lower	No	no hospital admission	No	No	Widowed/Divorced/Separated	0	2	3	4	2	2	2	2	2	2	1	1	1	3	2	2	1	2	2
2007-2008	Pre-frail	Assumed alive		70	Non-Hispanic White	4.64	Covered by health insurance	Obese	MET>=600	No	No	No	High/Recommended	No	no hospital admission	No	No	Married/Living with partner	0	3	3	5	3	3	3	1	2	2	1	3	1	1	2	2	1	2	2
2007-2008	Robust	Assumed alive		80	Non-Hispanic White		Covered by health insurance	Normal	MET < 600	No	No	No	Lower	No	no hospital admission	Yes	No	Widowed/Divorced/Separated	0	2	3	3	3	2	3	1	2	2	1	1	1	3	2	2	1	2	3
2007-2008	Pre-frail	Assumed alive		65	Non-Hispanic White	4.67	Covered by health insurance	Overweight	MET>=600	No	No	No	Lower	No	<=3 times	No	No	Married/Living with partner	0	3	3	3	2	3	3	1	1	2	1	1	1	3	0	0	0	0	1
2007-2008	Pre-frail	Assumed alive		75	Other Race	0.58	Covered by health insurance	Overweight	MET>=600	No	No	No	High/Recommended	Yes	no hospital admission	No	No	Widowed/Divorced/Separated	0	3	3	5	3	3	3	1	2	2	1	1	1	3	1	2	1	2	2
2007-2008	Frail	Assumed alive		66	Non-Hispanic White	1.71	Covered by health insurance	Obese	MET>=600	Yes	No	No	Lower	No	no hospital admission	Yes	No	Married/Living with partner	0	2	3	3	3	3	3	1	2	2	1	3	1	3	2	1	1	1	2
2007-2008	Robust	Assumed alive		67	Non-Hispanic White	5.00	Covered by health insurance	Overweight	MET>=600	Yes	No	No	High/Recommended	Yes	no hospital admission	No	No	Widowed/Divorced/Separated	0	2	3	4	3	3	3	1	2	2	1	3	1	3	2	2	2	2	3
2007-2008	Pre-frail	Assumed alive		80	Non-Hispanic Black	0.75	Covered by health insurance	Normal	MET < 600	No	No	No	High/Recommended	No	<=3 times	No	No	Widowed/Divorced/Separated	0	2	3	1	3	3	3	1	2	2	1	1	1	1	2	2	2	2	3
2007-2008	Robust	Assumed alive		71	Non-Hispanic White	1.31	Covered by health insurance	Overweight	MET>=600	Yes	No	No	Lower	No	no hospital admission	Yes	No	Married/Living with partner	0	3	3	3	3	3	3	2	2	2	1	1	3	3	2	2	2	2	2
2007-2008	Pre-frail	Assumed alive		73	Non-Hispanic White	1.86	Covered by health insurance	Normal	MET>=600	Yes	No	No	High/Recommended	Yes	no hospital admission	No	No	Married/Living with partner	0	2	3	4	3	3	3	1	2	2	1	1	1	2	2	1	2	2	1
2007-2008	Robust	Assumed alive		67	Mexican American	1.14	Covered by health insurance	Overweight	MET>=600	Yes	No	No	High/Recommended	Yes	no hospital admission	No	No	Widowed/Divorced/Separated	0	3	3	3	3	3	3	1	0	2	1	1	1	3	2	2	1	2	3
2007-2008	Pre-frail	Assumed alive		68	Non-Hispanic White		Covered by health insurance	Overweight	MET>=600	No	No	No	Lower	Yes	no hospital admission	No	No	Married/Living with partner	0	2	3	3	2	2	3	1	0	2	1	1	3	1	2	2	2	2	2
2007-2008	Pre-frail	Assumed alive		80	Non-Hispanic Black	1.59	Covered by health insurance	Obese	MET < 600	Yes	No	No	missing	No	no hospital admission	No	No	Widowed/Divorced/Separated	0	3	0	2	0	0	0	0	0	0	1	1	1	1	2	2	1	2	3
2007-2008	Robust	Assumed alive		80	Non-Hispanic White	1.15	Covered by health insurance	Normal	MET>=600	No	No	No	High/Recommended	Yes	no hospital admission	No	No	Widowed/Divorced/Separated	0	3	3	2	3	3	3	1	0	2	1	3	1	3	1	2	2	2	1
2007-2008	Robust	Assumed alive		67	Mexican American	2.61	Covered by health insurance	Overweight	MET>=600	Yes	No	No	Lower	Yes	no hospital admission	No	No	Married/Living with partner	0	2	3	3	2	3	3	1	1	1	1	3	1	3	1	2	1	2	3
2007-2008	Robust	Assumed alive		66	Non-Hispanic White	4.65	Covered by health insurance	Normal	MET < 600	No	No	No	Lower	No	no hospital admission	Yes	No	Widowed/Divorced/Separated	0	2	3	2	3	3	3	1	2	2	1	1	1	3	2	1	2	2	2
2007-2008	Robust	Assumed alive		72	Mexican American	3.82	Covered by health insurance	Obese	MET < 600	No	No	No	High/Recommended	No	<=3 times	No	No	Widowed/Divorced/Separated	0	2	3	1	3	3	3	1	0	2	1	3	1	3	2	2	2	2	3
2007-2008	Pre-frail	Assumed alive		67	Mexican American	2.19	Covered by health insurance	Obese	MET>=600	No	No	No	Lower	Yes	no hospital admission	No	No	Married/Living with partner	0	3	3	1	3	3	3	1	2	2	1	1	1	1	2	2	1	2	2
2007-2008	Pre-frail	Assumed alive		74	Non-Hispanic White	3.65	Covered by health insurance	Obese	MET < 600	No	No	No	Lower	Yes	no hospital admission	No	No	Married/Living with partner	0	3	3	3	2	3	3	1	1	2	1	1	1	1	2	1	2	2	2
2007-2008	Pre-frail	Assumed alive		79	Non-Hispanic White	2.18	Covered by health insurance	Normal	MET>=600	No	No	No	Lower	No	no hospital admission	Yes	No	Widowed/Divorced/Separated	0	2	3	3	3	3	3	1	2	2	1	3	3	1	1	1	2	2	2
2007-2008	Robust	Assumed alive		69	Non-Hispanic Black	1.28	Covered by health insurance	Obese	MET < 600	No	No	No	Lower	No	no hospital admission	No	No	Never married	0	3	3	1	2	2	2	2	2	2	1	1	1	3	2	1	1	2	2
2007-2008	Pre-frail	Assumed alive		80	Non-Hispanic White	2.35	Covered by health insurance	Normal	MET < 600	No	No	No	Lower	Yes	<=3 times	No	No	Widowed/Divorced/Separated	0	3	3	3	3	3	3	1	2	2	1	3	3	1	2	2	2	2	3
2007-2008	Robust	Assumed alive		68	Non-Hispanic Black	4.38	Covered by health insurance	Normal	MET>=600	No	No	No	Lower	Yes	no hospital admission	No	No	Widowed/Divorced/Separated	0	2	3	5	3	3	3	1	2	2	1	1	1	3	2	2	2	2	3
2007-2008	Pre-frail	Assumed alive		67	Non-Hispanic White	2.14	Covered by health insurance	Overweight	MET < 600	Yes	No	No	High/Recommended	No	no hospital admission	Yes	No	Married/Living with partner	0	3	3	3	3	3	3	1	2	2	1	3	1	3	1	2	2	2	3
2007-2008	Robust	Assumed alive		65	Non-Hispanic White	5.00	Covered by health insurance	Overweight	MET>=600	No	No	No	Lower	Yes	<=3 times	Yes	No	Married/Living with partner	0	2	3	4	2	3	3	1	2	2	1	1	1	3	1	2	2	2	3
2007-2008	Pre-frail	Assumed deceased	002	79	Non-Hispanic White	1.57	Covered by health insurance	Overweight	MET < 600	No	No	No	Lower	No	no hospital admission	No	No	Widowed/Divorced/Separated	0	2	3	4	2	3	3	1	2	1	1	1	1	2	2	1	2	2	2
2007-2008	Pre-frail	Assumed alive		75	Non-Hispanic White	1.43	Covered by health insurance	Obese	MET < 600	No	No	No	High/Recommended	No	no hospital admission	No	No	Married/Living with partner	0	3	3	1	3	3	3	1	2	2	1	1	1	3	2	2	1	2	3
2007-2008	Robust	Assumed alive		65	Non-Hispanic White	5.00	Covered by health insurance	Normal	MET>=600	No	No	No	High/Recommended	Yes	no hospital admission	No	No	Married/Living with partner	0	2	3	3	3	3	3	1	2	2	1	3	1	3	2	2	1	2	1
2007-2008	Robust	Assumed alive		65	Non-Hispanic Black	3.86	Covered by health insurance	Overweight	MET < 600	No	No	No	High/Recommended	Yes	<=3 times	No	No	Married/Living with partner	0	3	0	2	3	3	3	1	0	0	1	1	1	1	2	2	1	2	3
2007-2008	Pre-frail	Assumed alive		70	Non-Hispanic White	1.10	Covered by health insurance	Obese	MET < 600	Yes	No	No	High/Recommended	No	no hospital admission	No	No	Widowed/Divorced/Separated	0	2	3	3	2	3	3	1	1	2	1	1	1	3	2	2	1	2	1
2007-2008	Robust	Assumed alive		69	Non-Hispanic White	4.75	Covered by health insurance	Normal	MET>=600	No	No	No	Lower	Yes	no hospital admission	Yes	Yes	Married/Living with partner	0	3	3	5	2	3	3	1	2	2	1	3	1	3	2	2	1	1	2
2007-2008	Robust	Assumed alive		80	Mexican American	1.25	Covered by health insurance	Normal	MET < 600	No	No	No	missing	No	no hospital admission	No	No	Widowed/Divorced/Separated	0	3	2	1	0	0	0	0	2	2	1	1	1	3	2	2	2	2	3
2007-2008	Pre-frail	Assumed alive		68	Non-Hispanic Black	0.71	Covered by health insurance	Normal	MET>=600	Yes	No	No	Lower	No	no hospital admission	No	No	Widowed/Divorced/Separated	0	2	3	2	2	2	2	2	1	1	1	1	1	1	2	2	2	2	1
2007-2008	Robust	Assumed alive		73	Non-Hispanic White	3.27	Covered by health insurance	Overweight	MET < 600	Yes	No	No	Lower	No	no hospital admission	Yes	No	Widowed/Divorced/Separated	0	3	3	4	2	3	2	1	1	2	1	1	3	1	2	2	2	2	2
2007-2008	Robust	Assumed alive		71	Non-Hispanic White	5.00	Covered by health insurance	Obese	MET>=600	Yes	No	Yes	Lower	Yes	no hospital admission	No	No	Married/Living with partner	0	2	3	5	2	3	2	2	2	2	1	1	1	3	2	2	1	2	3
2007-2008	Pre-frail	Assumed alive		76	Non-Hispanic Black	1.08	Covered by health insurance	Normal	MET < 600	No	No	No	Lower	No	no hospital admission	No	No	Widowed/Divorced/Separated	0	3	0	3	2	2	2	2	0	0	1	1	1	3	2	2	1	2	3
2007-2008	Robust	Assumed alive		77	Non-Hispanic White		Covered by health insurance	Normal	MET>=600	Yes	No	No	High/Recommended	No	no hospital admission	No	No	Widowed/Divorced/Separated	0	2	3	1	2	3	3	1	2	2	1	1	3	3	2	2	2	2	2
2007-2008	Pre-frail	Assumed alive		69	Mexican American	5.00	Covered by health insurance	Overweight	MET>=600	No	No	No	Lower	Yes	no hospital admission	No	No	Married/Living with partner	0	2	3	4	2	3	2	2	2	2	1	3	1	3	1	2	1	1	3
2007-2008	Robust	Assumed alive		65	Non-Hispanic White	3.85	Covered by health insurance	Obese	MET>=600	No	No	No	High/Recommended	Yes	no hospital admission	Yes	No	Widowed/Divorced/Separated	0	2	3	4	3	3	3	1	2	2	1	1	3	3	1	2	2	1	3
2007-2008	Frail	Assumed alive		80	Non-Hispanic White		Covered by health insurance	Obese	MET < 600	No	No	No	Lower	No	<=3 times	No	No	Widowed/Divorced/Separated	0	3	0	3	2	3	3	1	0	1	1	1	1	1	2	2	2	1	2
2007-2008	Pre-frail	Assumed alive		80	Non-Hispanic White		Covered by health insurance	Overweight	MET>=600	No	No	No	Lower	No	no hospital admission	Yes	No	Never married	0	2	3	3	2	3	2	2	1	2	1	3	3	3	2	2	1	2	1
2007-2008	Robust	Assumed alive		80	Non-Hispanic White	1.73	Covered by health insurance	Overweight	MET>=600	No	No	No	Lower	No	no hospital admission	Yes	No	Widowed/Divorced/Separated	0	3	3	4	3	3	3	1	2	2	1	1	1	3	2	1	2	1	2
2007-2008	Pre-frail	Assumed alive		71	Non-Hispanic White	0.69	Covered by health insurance	Overweight	MET>=600	Yes	No	No	Lower	Yes	no hospital admission	No	No	Widowed/Divorced/Separated	0	2	3	2	2	3	2	2	0	2	1	1	1	1	2	2	2	2	3
2007-2008	Pre-frail	Assumed alive		70	Non-Hispanic White	1.42	Covered by health insurance	Overweight	MET>=600	No	No	No	Lower	Yes	no hospital admission	No	No	Married/Living with partner	0	3	3	3	2	2	2	2	2	2	1	3	1	1	1	1	1	2	3
2007-2008	Robust	Assumed alive		65	Mexican American		Covered by health insurance	Overweight	MET < 600	Yes	No	No	Lower	Yes	no hospital admission	No	No	Married/Living with partner	0	2	3	2	2	2	3	1	1	2	1	1	1	3	2	2	2	2	2
2007-2008	Robust	Assumed alive		73	Non-Hispanic White	2.10	Covered by health insurance	Normal	MET < 600	Yes	No	No	Lower	Yes	no hospital admission	No	No	Married/Living with partner	0	2	3	3	2	3	3	1	2	2	1	1	1	3	2	2	2	2	2
2007-2008	Pre-frail	Assumed alive		68	Mexican American	0.70	Not covered by health insurance	Obese	MET>=600	No	No	No	Lower	No	no hospital admission	No	No	Never married	0	3	3	1	3	3	3	1	2	2	1	3	1	1	2	2	2	2	3
2007-2008	Frail	Assumed alive		80	Non-Hispanic White	0.88	Covered by health insurance	Overweight	MET < 600	Yes	No	No	Lower	Yes	no hospital admission	Yes	No	Widowed/Divorced/Separated	0	2	3	4	2	2	3	2	2	1	1	3	1	3	1	2	1	1	3
2007-2008	Pre-frail	Assumed deceased	010	80	Mexican American	3.43	Covered by health insurance	Normal	MET < 600	No	No	No	Lower	No	<=3 times	No	No	Widowed/Divorced/Separated	0	3	2	1	2	2	2	2	1	1	1	1	1	3	2	2	2	2	3
2007-2008	Pre-frail	Assumed deceased	002	80	Non-Hispanic White	5.00	Covered by health insurance	Normal	MET < 600	Yes	No	No	Lower	Yes	no hospital admission	No	No	Widowed/Divorced/Separated	0	2	3	5	2	2	2	2	2	1	1	1	1	3	2	1	1	1	1
2007-2008	Robust	Assumed alive		77	Non-Hispanic Black		Covered by health insurance	Obese	MET < 600	No	No	No	Lower	No	no hospital admission	No	No	Widowed/Divorced/Separated	0	3	0	1	2	2	2	2	0	0	1	1	1	1	2	0	2	2	3
2007-2008	Robust	Assumed alive		67	Non-Hispanic White	1.46	Covered by health insurance	Overweight	MET < 600	No	No	No	Lower	No	no hospital admission	No	No	Married/Living with partner	0	3	3	3	2	3	2	2	2	2	1	1	3	2	2	2	1	2	1
2007-2008	Frail	Assumed alive		65	Non-Hispanic White	1.16	Covered by health insurance	Obese	MET < 600	No	No	Yes	High/Recommended	No	no hospital admission	No	No	Widowed/Divorced/Separated	0	2	3	3	3	3	3	1	2	1	1	1	1	1	1	2	2	2	3
2007-2008	Robust	Assumed alive		65	Non-Hispanic White	2.59	Covered by health insurance	Normal	MET < 600	No	No	No	Lower	No	no hospital admission	Yes	No	Married/Living with partner	0	3	3	3	3	2	3	1	2	2	1	1	1	1	2	2	1	2	1
2007-2008	Pre-frail	Assumed alive		66	Mexican American	1.45	Not covered by health insurance	Obese	MET < 600	No	No	No	Lower	No	<=3 times	No	No	Widowed/Divorced/Separated	0	3	3	1	3	3	3	1	0	2	1	3	1	3	2	2	2	2	1
2007-2008	Robust	Assumed alive		68	Non-Hispanic White	4.62	Covered by health insurance	Normal	MET>=600	No	No	No	High/Recommended	No	no hospital admission	No	No	Never married	0	3	3	5	3	3	3	1	2	2	1	1	1	1	2	2	1	1	1
2007-2008	Frail	Assumed alive		80	Non-Hispanic White	4.37	Covered by health insurance	Overweight	MET < 600	No	No	No	High/Recommended	No	<=3 times	No	No	Married/Living with partner	0	2	3	5	3	3	3	1	2	2	1	1	1	1	2	2	2	2	1
2007-2008	Robust	Assumed alive		76	Non-Hispanic White	5.00	Covered by health insurance	Normal	MET>=600	Yes	No	No	Lower	Yes	no hospital admission	Yes	No	Widowed/Divorced/Separated	0	2	3	5	2	3	3	2	2	1	1	3	1	3	0	0	0	0	2
2007-2008	Pre-frail	Assumed alive		69	Non-Hispanic White	1.25	Covered by health insurance	Obese	MET < 600	No	No	No	Lower	Yes	no hospital admission	No	No	Widowed/Divorced/Separated	0	3	3	4	2	2	2	2	2	2	1	1	3	3	2	2	2	2	2
2007-2008	Robust	Assumed alive		65	Mexican American		Covered by health insurance	Overweight	MET>=600	No	No	No	High/Recommended	No	no hospital admission	No	No	Married/Living with partner	0	3	3	2	3	3	2	2	2	2	1	1	1	3	2	2	1	2	3
2007-2008	Robust	Assumed alive		72	Non-Hispanic Black	1.47	Covered by health insurance	Normal	MET < 600	No	No	No	High/Recommended	Yes	no hospital admission	Yes	Refused/dont know	Widowed/Divorced/Separated	0	2	3	4	3	3	3	2	2	2	1	1	1	1	2	2	1	2	3
2007-2008	Robust	Assumed alive		69	Non-Hispanic White	1.29	Covered by health insurance	Overweight	MET>=600	Yes	No	No	Lower	No	no hospital admission	No	No	Married/Living with partner	0	3	3	3	2	2	3	1	2	2	1	3	3	3	1	2	1	2	2
2007-2008	Robust	Assumed alive		65	Other Hispanic	0.53	Not covered by health insurance	Obese	MET>=600	No	No	No	Lower	No	no hospital admission	No	No	Widowed/Divorced/Separated	0	3	3	3	2	3	3	2	2	2	1	1	1	3	2	1	2	2	2
2007-2008	Frail	Assumed alive		80	Non-Hispanic White	1.62	Covered by health insurance	Obese	MET < 600	No	No	Yes	Lower	No	no hospital admission	Yes	No	Widowed/Divorced/Separated	0	3	3	2	2	2	2	2	2	2	3	1	1	3	2	1	2	2	2
2007-2008	Robust	Assumed alive		67	Non-Hispanic White	1.96	Covered by health insurance	Normal	MET < 600	No	No	Yes	Lower	No	no hospital admission	Yes	No	Widowed/Divorced/Separated	0	3	3	4	3	3	3	1	2	2	1	1	1	3	1	2	1	1	3
2007-2008	Pre-frail	Assumed alive		68	Mexican American	1.28	Covered by health insurance	Overweight	MET < 600	No	No	No	High/Recommended	No	no hospital admission	No	No	Married/Living with partner	0	2	3	3	3	3	3	1	2	2	1	1	1	3	2	1	1	2	1
2007-2008	Pre-frail	Assumed alive		67	Non-Hispanic Black	0.59	Covered by health insurance	Obese	MET < 600	No	No	No	Lower	No	no hospital admission	No	No	Widowed/Divorced/Separated	0	3	0	1	2	3	3	1	0	0	1	1	1	2	2	2	1	2	1
2007-2008	Robust	Assumed alive		79	Non-Hispanic White	2.86	Covered by health insurance	Overweight	MET>=600	No	No	No	Lower	Yes	no hospital admission	No	No	Married/Living with partner	0	2	3	3	2	3	3	2	2	2	1	1	1	3	2	2	1	2	2
2007-2008	Pre-frail	Assumed alive		67	Non-Hispanic White		Covered by health insurance	Normal	MET>=600	Yes	No	No	missing	No	<=3 times	Yes	No	Widowed/Divorced/Separated	0	3	3	4	0	0	0	0	2	2	1	3	1	2	1	2	1	2	3
2007-2008	Robust	Assumed alive		65	Mexican American	1.22	Covered by health insurance	Obese	MET < 600	Yes	No	No	High/Recommended	No	no hospital admission	No	No	Widowed/Divorced/Separated	0	2	3	2	3	3	3	2	2	2	1	1	3	3	1	2	1	2	3
2007-2008	Robust	Assumed alive		80	Non-Hispanic White	1.92	Covered by health insurance	Overweight	MET < 600	No	No	Yes	Lower	No	no hospital admission	No	No	Widowed/Divorced/Separated	0	2	3	4	2	3	3	1	2	2	1	1	1	3	2	2	2	2	3
2007-2008	Robust	Assumed alive		65	Non-Hispanic White	1.46	Covered by health insurance	Normal	MET>=600	Yes	No	No	High/Recommended	Yes	no hospital admission	No	No	Married/Living with partner	0	3	3	3	3	3	3	1	2	1	1	1	1	3	2	2	1	2	2
2007-2008	Robust	Assumed alive		73	Non-Hispanic White	2.64	Covered by health insurance	Obese	MET>=600	No	No	Yes	Lower	No	no hospital admission	Yes	No	Married/Living with partner	0	2	3	5	3	3	3	1	2	2	1	3	1	2	0	2	2	2	1
2007-2008	Robust	Assumed alive		71	Non-Hispanic White	2.67	Covered by health insurance	Normal	MET>=600	No	No	Yes	High/Recommended	Yes	no hospital admission	No	No	Married/Living with partner	0	2	3	3	3	3	3	1	2	2	1	1	1	3	1	2	2	2	3
2007-2008	Pre-frail	Assumed alive		80	Non-Hispanic White	1.83	Covered by health insurance	Obese	MET < 600	No	No	No	Lower	Yes	no hospital admission	No	No	Married/Living with partner	0	2	3	2	2	3	3	1	0	2	1	3	3	1	2	2	1	2	3
2007-2008	Frail	Assumed alive		72	Mexican American	1.42	Covered by health insurance	Obese	MET < 600	No	No	No	High/Recommended	No	<=3 times	No	No	Married/Living with partner	0	3	3	1	3	3	3	1	1	2	1	1	1	3	2	2	1	2	3
2007-2008	Robust	Assumed alive		71	Non-Hispanic White	3.65	Covered by health insurance	Normal	MET>=600	Yes	No	Yes	High/Recommended	Yes	<=3 times	No	No	Married/Living with partner	0	3	3	3	3	3	3	1	2	2	1	1	1	1	2	0	1	2	3
2007-2008	Robust	Assumed alive		70	Non-Hispanic White	3.85	Covered by health insurance	Overweight	MET>=600	No	No	No	High/Recommended	Yes	no hospital admission	No	No	Widowed/Divorced/Separated	0	2	0	5	3	3	3	1	0	0	1	1	1	3	1	2	2	1	2
2007-2008	Robust	Assumed alive		80	Non-Hispanic White	1.86	Covered by health insurance	Overweight	MET>=600	No	No	No	Lower	Yes	<=3 times	Yes	No	Married/Living with partner	0	2	3	3	2	2	3	1	2	2	1	1	1	3	2	2	2	2	1
2007-2008	Robust	Assumed alive		69	Non-Hispanic White	4.13	Covered by health insurance	Overweight	MET < 600	No	No	No	Lower	Yes	no hospital admission	No	No	Widowed/Divorced/Separated	0	2	3	5	2	3	3	1	2	2	1	1	1	1	2	2	1	1	3
2007-2008	Robust	Assumed alive		76	Non-Hispanic Black	3.32	Covered by health insurance	Obese	MET>=600	No	No	No	Lower	No	no hospital admission	No	No	Widowed/Divorced/Separated	0	2	3	3	2	2	2	2	2	2	1	3	1	3	2	2	2	1	3
2007-2008	Pre-frail	Assumed alive		80	Non-Hispanic White		Covered by health insurance	Obese	MET>=600	No	No	No	Lower	No	no hospital admission	No	No	Married/Living with partner	0	2	3	4	2	2	2	2	2	2	1	1	3	3	2	2	1	2	3
2007-2008	Frail	Assumed deceased	010	80	Non-Hispanic White	1.46	Covered by health insurance	Normal	MET < 600	No	No	No	High/Recommended	No	no hospital admission	No	No	Widowed/Divorced/Separated	0	3	3	1	3	3	3	1	2	2	1	1	1	3	2	2	2	2	3
2007-2008	Robust	Assumed alive		80	Mexican American	2.50	Covered by health insurance	Normal	MET < 600	No	No	No	Lower	No	no hospital admission	Yes	Refused/dont know	Widowed/Divorced/Separated	0	3	3	1	2	2	2	2	0	2	1	1	1	3	2	2	1	2	3
2007-2008	Robust	Assumed alive		67	Non-Hispanic Black	1.46	Covered by health insurance	Normal	MET < 600	No	No	No	High/Recommended	No	no hospital admission	No	No	Widowed/Divorced/Separated	0	3	3	2	2	3	3	1	2	2	1	1	1	1	2	2	1	2	1
2007-2008	Frail	Assumed alive		71	Other Hispanic	0.88	Covered by health insurance	Obese	MET < 600	No	No	No	Lower	No	no hospital admission	No	No	Married/Living with partner	0	3	3	5	3	3	3	1	2	2	3	1	3	1	2	2	1	1	1
2007-2008	Pre-frail	Assumed alive		77	Mexican American	1.33	Not covered by health insurance	Overweight	MET < 600	No	No	Yes	Lower	No	no hospital admission	No	No	Married/Living with partner	0	3	3	1	2	2	3	2	1	2	1	3	1	2	2	2	2	2	2
2007-2008	Robust	Assumed alive		71	Non-Hispanic Black	1.91	Covered by health insurance	Obese	MET < 600	Yes	No	No	High/Recommended	No	no hospital admission	No	No	Married/Living with partner	0	2	3	3	3	3	3	1	2	2	1	1	1	3	2	2	1	2	3
2007-2008	Pre-frail	Assumed alive		80	Non-Hispanic White	1.31	Covered by health insurance	Overweight	MET < 600	No	No	No	Lower	No	no hospital admission	No	No	Married/Living with partner	0	3	3	1	3	3	3	2	2	2	1	1	1	3	2	2	2	1	3
2007-2008	Pre-frail	Assumed alive		71	Non-Hispanic Black	2.92	Covered by health insurance	Normal	MET < 600	No	No	No	Lower	No	no hospital admission	No	No	Widowed/Divorced/Separated	0	2	3	2	2	2	2	2	2	2	1	1	1	3	2	2	2	1	1
2007-2008	Robust	Assumed alive		72	Non-Hispanic White	2.41	Covered by health insurance	Overweight	MET>=600	No	No	No	High/Recommended	No	<=3 times	No	No	Married/Living with partner	0	2	3	3	3	3	3	1	2	2	1	3	1	3	2	2	1	2	2
2007-2008	Robust	Assumed alive		77	Other Hispanic	3.37	Covered by health insurance	Obese	MET < 600	Yes	No	No	Lower	No	<=3 times	No	No	Widowed/Divorced/Separated	0	2	3	4	2	3	2	1	1	2	1	3	1	3	2	1	1	2	3
2007-2008	Pre-frail	Assumed alive		65	Non-Hispanic White	2.55	Covered by health insurance	Overweight	MET < 600	Yes	No	No	Lower	No	no hospital admission	Yes	No	Widowed/Divorced/Separated	0	2	3	1	3	3	3	1	2	2	1	1	1	2	2	2	2	2	2
2007-2008	Pre-frail	Assumed alive		73	Non-Hispanic White	2.14	Covered by health insurance	Obese	MET < 600	No	No	No	High/Recommended	Yes	no hospital admission	No	No	Married/Living with partner	0	2	3	3	3	3	3	1	2	2	1	1	1	3	2	2	1	2	3
2007-2008	Pre-frail	Assumed alive		72	Mexican American	0.23	Covered by health insurance	Underweight	MET < 600	No	No	No	Lower	No	no hospital admission	Yes	No	Married/Living with partner	0	3	0	1	2	2	2	2	0	0	1	2	1	3	2	1	2	1	2
2007-2008	Robust	Assumed alive		80	Other Hispanic	2.45	Covered by health insurance	Normal	MET < 600	No	No	No	Lower	No	no hospital admission	No	No	Married/Living with partner	0	2	0	3	3	3	3	1	0	2	1	1	3	3	2	1	2	1	1
2007-2008	Robust	Assumed alive		78	Non-Hispanic White	4.90	Covered by health insurance	Obese	MET < 600	No	No	No	High/Recommended	No	no hospital admission	No	No	Widowed/Divorced/Separated	0	2	3	5	3	3	3	1	2	2	1	1	1	3	2	2	2	2	2
2007-2008	Frail	Assumed deceased	005	78	Non-Hispanic White	1.31	Covered by health insurance	Normal	MET < 600	Yes	No	No	Lower	Refused/dont know	<=3 times	Yes	No	Married/Living with partner	0	2	3	5	2	3	2	2	2	2	1	3	1	1	2	2	1	2	2
2007-2008	Pre-frail	Assumed alive		74	Non-Hispanic White	3.65	Covered by health insurance	Normal	MET < 600	No	No	No	High/Recommended	Yes	no hospital admission	No	No	Married/Living with partner	0	3	3	3	3	3	3	1	2	2	1	3	1	3	2	2	2	2	2
2007-2008	Pre-frail	Assumed alive		80	Non-Hispanic White		Covered by health insurance	Overweight	MET < 600	No	No	No	Lower	Yes	no hospital admission	No	No	Married/Living with partner	0	3	3	3	2	2	3	1	2	2	1	3	1	3	2	2	1	2	1
2007-2008	Robust	Assumed alive		80	Non-Hispanic White	1.11	Covered by health insurance	Normal	MET>=600	Yes	No	No	High/Recommended	No	no hospital admission	Yes	No	Widowed/Divorced/Separated	0	3	3	3	3	3	3	1	2	2	3	2	1	3	2	2	2	2	2
2007-2008	Robust	Assumed alive		75	Non-Hispanic White	5.00	Covered by health insurance	Overweight	MET>=600	No	No	No	High/Recommended	Yes	<=3 times	No	No	Widowed/Divorced/Separated	0	2	3	5	3	3	3	1	2	2	1	1	1	2	2	2	2	2	1
2007-2008	Robust	Assumed alive		65	Non-Hispanic Black	2.56	Covered by health insurance	Normal	MET < 600	Yes	No	No	High/Recommended	Yes	no hospital admission	No	No	Widowed/Divorced/Separated	0	2	3	2	2	3	3	1	0	2	1	1	1	1	2	1	1	2	3
2007-2008	Robust	Assumed alive		75	Mexican American	0.70	Not covered by health insurance	Obese	MET < 600	No	No	No	Lower	No	no hospital admission	No	No	Widowed/Divorced/Separated	0	3	3	4	2	2	2	2	2	1	1	3	1	3	2	0	0	0	3
2007-2008	Pre-frail	Assumed alive		80	Non-Hispanic White	1.25	Covered by health insurance	Overweight	MET>=600	Yes	No	No	High/Recommended	No	no hospital admission	No	No	Widowed/Divorced/Separated	0	3	3	3	3	3	3	1	2	2	1	1	3	1	2	2	2	2	3
2007-2008	Frail	Assumed alive		73	Other Hispanic	0.88	Covered by health insurance	Overweight	MET < 600	No	No	No	High/Recommended	No	<=3 times	Yes	No	Widowed/Divorced/Separated	0	2	3	4	3	3	3	1	2	2	1	3	1	3	0	0	1	2	1
2007-2008	Pre-frail	Assumed alive		65	Mexican American	1.41	Covered by health insurance	Obese	MET < 600	Yes	No	No	Lower	Yes	<=3 times	No	No	Widowed/Divorced/Separated	0	2	2	2	2	3	3	1	1	2	1	1	1	3	2	2	1	1	2
2007-2008	Frail	Assumed alive		80	Non-Hispanic Black		Covered by health insurance	Obese	MET < 600	No	Yes	No	Lower	No	no hospital admission	No	No	Widowed/Divorced/Separated	0	2	3	1	2	2	2	2	1	2	1	1	1	1	2	2	2	2	2
2007-2008	Pre-frail	Assumed alive		80	Non-Hispanic White	2.50	Covered by health insurance	Obese	MET < 600	No	No	No	High/Recommended	No	no hospital admission	No	No	Married/Living with partner	0	3	0	3	3	3	3	1	0	0	1	1	3	3	2	2	1	2	2
2007-2008	Pre-frail	Assumed deceased	002	80	Non-Hispanic White	3.08	Covered by health insurance	Normal	MET>=600	No	No	No	Lower	No	no hospital admission	No	No	Widowed/Divorced/Separated	0	2	0	3	2	3	3	1	0	0	1	1	1	1	2	1	1	2	1
2007-2008	Pre-frail	Assumed alive		72	Non-Hispanic Black		Covered by health insurance	Obese	MET < 600	No	No	No	Lower	No	no hospital admission	No	No	Widowed/Divorced/Separated	0	2	3	3	3	3	3	1	2	1	1	3	1	1	2	2	1	2	2
2007-2008	Robust	Assumed alive		66	Other Hispanic	1.14	Covered by health insurance	Overweight	MET>=600	No	No	No	Lower	No	no hospital admission	No	No	Widowed/Divorced/Separated	0	3	3	4	3	3	2	2	2	2	1	1	1	3	2	2	1	2	3
2007-2008	Pre-frail	Assumed alive		80	Non-Hispanic White	1.24	Covered by health insurance	Normal	MET < 600	No	No	Yes	Lower	No	<=3 times	Yes	No	Married/Living with partner	0	3	3	3	2	2	3	1	2	2	1	1	1	2	2	1	1	2	3
2007-2008	Robust	Assumed alive		75	Non-Hispanic Black	2.02	Covered by health insurance	Overweight	MET < 600	Yes	No	No	High/Recommended	No	no hospital admission	No	No	Widowed/Divorced/Separated	0	2	3	1	2	3	3	1	1	2	1	1	1	3	2	2	2	2	1
2007-2008	Robust	Assumed alive		80	Non-Hispanic White	2.14	Covered by health insurance	Normal	MET < 600	Yes	No	No	Lower	Yes	no hospital admission	No	No	Married/Living with partner	0	3	3	3	2	2	2	2	2	2	1	1	1	3	2	2	1	2	3
2007-2008	Pre-frail	Assumed alive		80	Non-Hispanic White	4.13	Covered by health insurance	Overweight	MET>=600	No	No	No	Lower	Yes	no hospital admission	No	No	Widowed/Divorced/Separated	0	2	3	4	3	3	2	2	2	2	1	1	1	3	2	2	2	2	1
2007-2008	Robust	Assumed alive		76	Non-Hispanic White	1.18	Covered by health insurance	Obese	MET < 600	No	No	No	High/Recommended	No	no hospital admission	Yes	No	Never married	0	3	3	4	3	3	3	1	2	2	1	1	1	3	2	2	2	2	3
2007-2008	Frail	Assumed deceased	009	80	Non-Hispanic White	1.92	Covered by health insurance	Overweight	MET < 600	No	No	No	Lower	No	no hospital admission	No	No	Widowed/Divorced/Separated	0	3	3	3	2	2	2	2	2	2	1	1	1	1	2	2	2	2	1
2007-2008	Frail	Assumed alive		65	Non-Hispanic Black	0.59	Covered by health insurance	Obese	MET < 600	Yes	Yes	Yes	Lower	Yes	no hospital admission	No	Yes	Never married	0	2	3	1	3	2	3	2	0	2	1	1	1	1	2	2	1	2	2
2007-2008	Robust	Assumed deceased	002	76	Other Hispanic	1.10	Covered by health insurance	Overweight	MET < 600	No	No	No	Lower	No	no hospital admission	No	No	Married/Living with partner	0	2	3	2	2	2	3	1	2	2	1	1	1	3	2	2	2	2	1
2007-2008	Robust	Assumed alive		73	Non-Hispanic White	0.53	Covered by health insurance	Normal	MET < 600	Yes	No	No	missing	Yes	no hospital admission	No	No	Married/Living with partner	0	3	3	3	0	0	0	0	2	2	1	1	1	1	1	2	2	2	3
2007-2008	Pre-frail	Assumed alive		68	Non-Hispanic White	3.67	Covered by health insurance	Normal	MET>=600	No	No	Yes	High/Recommended	Yes	<=3 times	No	No	Widowed/Divorced/Separated	0	2	3	5	3	3	3	1	2	2	1	1	1	3	2	2	2	2	3
2007-2008	Robust	Assumed alive		67	Non-Hispanic White	5.00	Covered by health insurance	Normal	MET>=600	Yes	No	No	High/Recommended	Yes	no hospital admission	No	No	Married/Living with partner	0	2	0	5	2	3	3	1	0	0	1	3	1	3	2	2	2	2	3
2007-2008	Robust	Assumed alive		68	Non-Hispanic White	1.18	Covered by health insurance	Overweight	MET>=600	No	No	No	Lower	Yes	no hospital admission	No	No	Never married	0	3	3	3	2	3	3	2	2	2	1	1	1	1	2	2	2	2	2
2007-2008	Robust	Assumed alive		70	Other Hispanic	4.64	Covered by health insurance	Normal	MET < 600	No	No	No	Lower	No	no hospital admission	No	No	Married/Living with partner	0	2	3	5	2	3	3	1	0	2	1	3	1	3	2	2	1	2	2
2007-2008	Robust	Assumed alive		71	Non-Hispanic White	1.17	Covered by health insurance	Normal	MET>=600	Yes	No	No	Lower	Yes	no hospital admission	Yes	No	Widowed/Divorced/Separated	0	2	3	3	2	3	3	1	2	2	1	1	1	3	1	1	1	2	1
2007-2008	Frail	Assumed alive		75	Other Race	1.11	Covered by health insurance	Obese	MET < 600	No	No	No	High/Recommended	No	missing	Yes	No	Widowed/Divorced/Separated	0	3	3	1	3	3	3	2	0	2	1	1	1	3	2	2	1	2	2
2007-2008	Pre-frail	Assumed alive		73	Non-Hispanic White	5.00	Covered by health insurance	Overweight	MET < 600	Yes	No	No	Lower	Refused/dont know	no hospital admission	No	No	Married/Living with partner	0	3	3	2	2	2	3	1	1	2	1	3	1	1	2	2	2	2	2
2007-2008	Robust	Assumed alive		80	Non-Hispanic Black	1.24	Not covered by health insurance	Obese	MET < 600	No	No	No	missing	No	no hospital admission	No	No	Never married	0	3	2	1	0	0	0	0	1	1	1	1	1	2	2	2	2	2	3
2007-2008	Pre-frail	Assumed alive		65	Non-Hispanic White	3.72	Covered by health insurance	Obese	MET < 600	No	No	No	Lower	Yes	no hospital admission	No	No	Widowed/Divorced/Separated	0	2	3	3	3	3	3	2	2	2	1	1	1	1	0	0	0	2	2
2007-2008	Robust	Assumed alive		76	Non-Hispanic White		Covered by health insurance	Overweight	MET < 600	No	No	No	Lower	Yes	<=3 times	Yes	No	Widowed/Divorced/Separated	0	3	3	3	3	3	2	2	2	2	1	1	1	1	2	2	2	1	1
2007-2008	Pre-frail	Assumed alive		71	Non-Hispanic Black	0.83	Covered by health insurance	Obese	MET < 600	Yes	No	Yes	Lower	No	no hospital admission	No	No	Widowed/Divorced/Separated	0	2	3	2	2	2	2	2	2	2	1	1	1	1	2	2	2	2	3
2007-2008	Pre-frail	Assumed alive		74	Non-Hispanic Black	0.95	Covered by health insurance	Overweight	MET>=600	No	No	No	High/Recommended	Yes	no hospital admission	No	No	Widowed/Divorced/Separated	0	3	3	1	3	3	3	1	2	2	1	1	1	3	2	2	2	1	2
2007-2008	Robust	Assumed alive		78	Non-Hispanic White	2.29	Covered by health insurance	Obese	MET < 600	No	No	No	High/Recommended	No	no hospital admission	No	No	Married/Living with partner	0	2	3	4	3	3	3	1	2	2	1	1	1	3	2	2	2	2	3
2007-2008	Robust	Assumed alive		72	Non-Hispanic White	1.64	Covered by health insurance	Normal	MET>=600	No	No	No	Lower	Yes	no hospital admission	Yes	No	Married/Living with partner	0	2	3	4	2	2	3	1	2	2	1	1	1	3	1	2	1	1	2
2007-2008	Robust	Assumed alive		76	Non-Hispanic White	1.96	Covered by health insurance	Normal	MET < 600	Yes	No	No	Lower	Yes	no hospital admission	No	No	Widowed/Divorced/Separated	0	2	3	2	2	2	3	1	2	2	1	1	1	1	2	2	2	2	2
2007-2008	Pre-frail	Assumed alive		80	Non-Hispanic White		Covered by health insurance	Normal	MET < 600	No	No	No	Lower	No	no hospital admission	Yes	No	Widowed/Divorced/Separated	0	3	3	2	2	2	2	2	2	2	3	1	1	1	2	2	2	2	2
2007-2008	Pre-frail	Assumed alive		78	Non-Hispanic White		Covered by health insurance	Overweight	MET < 600	No	No	Yes	High/Recommended	No	no hospital admission	No	No	Never married	0	2	3	5	3	3	3	1	2	2	1	1	1	2	2	2	2	2	1
2007-2008	Pre-frail	Assumed alive		76	Mexican American	0.73	Covered by health insurance	Normal	MET < 600	No	No	Yes	High/Recommended	No	no hospital admission	Yes	No	Widowed/Divorced/Separated	0	2	3	3	3	3	3	1	2	2	1	1	1	1	2	2	1	2	1
2007-2008	Pre-frail	Assumed alive		67	Non-Hispanic White	1.97	Covered by health insurance	Obese	MET>=600	No	No	No	Lower	No	no hospital admission	No	No	Married/Living with partner	0	2	3	2	2	2	3	1	0	2	1	3	1	1	2	2	2	2	2
2007-2008	Robust	Assumed alive		78	Non-Hispanic White	0.93	Covered by health insurance	Normal	MET>=600	Yes	No	No	High/Recommended	No	no hospital admission	Yes	No	Widowed/Divorced/Separated	0	2	3	3	3	3	3	1	2	2	1	1	1	1	0	2	2	2	2
2007-2008	Pre-frail	Assumed alive		72	Non-Hispanic Black		Covered by health insurance	Overweight	MET < 600	No	No	No	High/Recommended	No	<=3 times	Yes	No	Widowed/Divorced/Separated	0	3	0	2	3	3	3	1	0	0	1	1	1	3	2	2	1	2	2
2007-2008	Pre-frail	Assumed alive		67	Non-Hispanic White	5.00	Covered by health insurance	Normal	MET < 600	No	No	No	Lower	Yes	no hospital admission	Yes	No	Widowed/Divorced/Separated	0	2	3	5	3	3	3	1	2	2	1	3	1	1	2	1	2	2	3
2007-2008	Pre-frail	Assumed deceased	002	75	Non-Hispanic Black	1.76	Covered by health insurance	Obese	MET < 600	Yes	No	No	High/Recommended	Yes	no hospital admission	No	No	Widowed/Divorced/Separated	0	3	3	2	3	3	3	1	2	2	1	1	1	1	2	2	1	2	3
2007-2008	Frail	Assumed alive		80	Non-Hispanic Black	3.49	Covered by health insurance	Normal	MET < 600	Yes	No	Yes	Lower	No	no hospital admission	No	No	Married/Living with partner	0	2	3	2	2	3	3	1	2	2	1	1	1	2	2	2	1	2	2
2007-2008	Pre-frail	Assumed alive		76	Non-Hispanic White	4.38	Covered by health insurance	Normal	MET>=600	Yes	No	No	Lower	Yes	no hospital admission	No	No	Married/Living with partner	0	2	3	4	3	3	3	1	2	2	1	1	1	3	0	2	1	2	2
2007-2008	Robust	Assumed alive		69	Mexican American	0.88	Not covered by health insurance	Overweight	MET>=600	No	No	No	Lower	Yes	no hospital admission	Yes	No	Married/Living with partner	0	2	3	3	2	3	3	2	2	2	1	1	1	3	2	2	1	2	3
2007-2008	Robust	Assumed alive		77	Non-Hispanic Black	1.83	Covered by health insurance	Overweight	MET>=600	No	No	No	Lower	Refused/dont know	no hospital admission	No	No	Married/Living with partner	0	3	3	3	2	2	2	2	2	2	1	1	3	1	2	2	2	2	2
2007-2008	Robust	Assumed alive		65	Non-Hispanic White	5.00	Covered by health insurance	Overweight	MET>=600	No	No	Yes	Lower	No	no hospital admission	Yes	Yes	Married/Living with partner	0	2	3	5	2	3	3	1	2	2	1	3	1	3	2	1	1	2	1
2007-2008	Pre-frail	Assumed alive		75	Non-Hispanic White		Covered by health insurance	Obese	MET < 600	No	No	No	Lower	No	no hospital admission	No	No	Widowed/Divorced/Separated	0	3	3	1	2	2	2	2	1	2	1	1	1	3	2	2	2	2	1
2007-2008	Robust	Assumed alive		75	Non-Hispanic White	1.83	Covered by health insurance	Obese	MET>=600	No	No	Yes	High/Recommended	No	no hospital admission	No	No	Widowed/Divorced/Separated	0	3	3	3	3	3	3	1	2	1	1	3	1	3	2	2	2	2	3
2007-2008	Robust	Assumed alive		80	Other Hispanic	3.86	Covered by health insurance	Overweight	MET < 600	No	No	No	Lower	No	<=3 times	No	No	Widowed/Divorced/Separated	0	3	3	1	2	2	3	1	1	2	1	1	1	3	2	2	2	2	1
2007-2008	Robust	Assumed alive		67	Non-Hispanic White	5.00	Covered by health insurance	Overweight	MET < 600	No	No	No	Lower	Yes	no hospital admission	No	Yes	Married/Living with partner	0	2	3	4	2	3	3	1	2	2	1	1	1	2	0	2	2	2	3
2007-2008	Pre-frail	Assumed alive		71	Non-Hispanic Black	0.65	Covered by health insurance	Overweight	MET < 600	No	No	No	High/Recommended	No	no hospital admission	No	No	Widowed/Divorced/Separated	0	3	3	5	3	3	3	1	1	2	1	1	1	1	2	2	2	2	2
2007-2008	Robust	Assumed alive		76	Other Hispanic	2.41	Covered by health insurance	Overweight	MET>=600	No	No	Yes	Lower	No	no hospital admission	No	No	Married/Living with partner	0	3	3	2	3	3	3	1	2	2	1	1	1	3	2	2	2	2	2
2007-2008	Pre-frail	Assumed alive		74	Non-Hispanic White	0.24	Covered by health insurance	Overweight	MET < 600	Yes	No	Yes	High/Recommended	Yes	<=3 times	Yes	No	Widowed/Divorced/Separated	0	3	0	4	3	3	3	1	0	0	1	1	1	1	2	2	2	2	3
2007-2008	Pre-frail	Assumed alive		68	Non-Hispanic White	4.64	Covered by health insurance	Normal	MET < 600	No	No	No	Lower	Yes	<=3 times	Yes	Yes	Married/Living with partner	0	3	3	4	3	2	3	1	2	2	1	1	1	2	2	1	2	2	1
2007-2008	Robust	Assumed alive		79	Non-Hispanic White	1.52	Covered by health insurance	Obese	MET < 600	No	No	Yes	High/Recommended	Yes	no hospital admission	Yes	No	Widowed/Divorced/Separated	0	3	3	3	3	3	3	1	2	2	1	3	3	3	2	2	1	2	2
2007-2008	Robust	Assumed alive		78	Non-Hispanic White	1.97	Covered by health insurance	Normal	MET>=600	Yes	No	No	Lower	Yes	no hospital admission	No	No	Married/Living with partner	0	2	3	5	2	2	3	1	2	2	1	1	1	2	2	1	2	2	3
2007-2008	Robust	Assumed alive		78	Non-Hispanic White	4.38	Covered by health insurance	Overweight	MET>=600	No	No	No	Lower	Yes	no hospital admission	No	No	Married/Living with partner	0	2	3	5	2	2	2	1	2	1	1	1	1	2	2	2	2	2	1
2007-2008	Pre-frail	Assumed alive		73	Non-Hispanic Black	1.83	Covered by health insurance	Obese	MET < 600	Yes	No	No	Lower	No	<=3 times	No	No	Never married	0	2	3	3	2	3	3	1	1	2	1	1	1	1	2	2	2	2	1
2007-2008	Robust	Assumed alive		72	Non-Hispanic White	0.87	Covered by health insurance	Normal	MET>=600	Yes	No	No	High/Recommended	No	no hospital admission	Yes	No	Widowed/Divorced/Separated	0	2	3	3	3	3	3	1	2	2	1	1	1	3	2	2	1	2	1
2007-2008	Robust	Assumed alive		80	Non-Hispanic White		Covered by health insurance	Normal	MET>=600	Yes	No	Yes	Lower	Yes	<=3 times	Yes	No	Widowed/Divorced/Separated	0	2	3	5	3	3	2	1	2	2	1	3	3	3	1	2	2	2	2
2007-2008	Robust	Assumed alive		66	Non-Hispanic White	4.75	Covered by health insurance	Overweight	MET>=600	Yes	No	Yes	High/Recommended	Yes	no hospital admission	Yes	No	Married/Living with partner	0	2	3	2	2	3	3	1	2	2	1	1	1	3	2	1	2	2	3
2007-2008	Robust	Assumed alive		67	Non-Hispanic Black	5.00	Covered by health insurance	Overweight	MET < 600	Yes	No	No	Lower	No	no hospital admission	No	No	Widowed/Divorced/Separated	0	2	3	5	2	3	3	2	2	2	1	1	1	3	2	2	2	2	3
2007-2008	Robust	Assumed alive		66	Non-Hispanic White	5.00	Covered by health insurance	Underweight	MET>=600	No	No	No	Lower	Yes	no hospital admission	Yes	No	Married/Living with partner	0	3	3	5	3	3	2	2	2	2	1	1	1	1	2	1	2	2	3
2007-2008	Robust	Assumed alive		67	Non-Hispanic White	1.76	Covered by health insurance	Normal	MET>=600	No	No	No	Lower	Yes	no hospital admission	No	No	Widowed/Divorced/Separated	0	2	3	5	2	3	2	1	2	2	1	1	1	3	2	2	2	2	1
2007-2008	Robust	Assumed alive		67	Mexican American	1.29	Covered by health insurance	Obese	MET < 600	No	No	Yes	Lower	No	no hospital admission	No	No	Widowed/Divorced/Separated	0	2	3	1	2	3	3	1	2	2	1	1	1	2	2	2	2	2	3
2007-2008	Pre-frail	Assumed alive		78	Other Race	1.47	Covered by health insurance	Overweight	MET < 600	No	No	No	High/Recommended	No	no hospital admission	No	No	Widowed/Divorced/Separated	0	3	3	5	3	2	3	1	2	2	1	1	3	3	2	2	2	1	2
2007-2008	Pre-frail	Assumed alive		72	Non-Hispanic White	2.56	Covered by health insurance	Normal	MET < 600	Yes	No	No	Lower	Yes	no hospital admission	No	No	Widowed/Divorced/Separated	0	2	3	5	2	3	2	1	0	2	1	1	1	3	2	2	1	2	2
2007-2008	Frail	Assumed alive		80	Non-Hispanic Black	1.73	Covered by health insurance	Overweight	MET < 600	Yes	No	No	High/Recommended	Yes	no hospital admission	No	No	Widowed/Divorced/Separated	0	2	3	5	3	3	2	2	2	2	1	1	3	1	2	1	2	2	1
2007-2008	Pre-frail	Assumed alive		67	Mexican American	0.88	Not covered by health insurance	Overweight	MET < 600	No	No	No	Lower	No	no hospital admission	No	No	Married/Living with partner	0	3	3	2	2	2	2	2	2	1	1	1	1	1	0	0	2	0	3
2007-2008	Robust	Assumed alive		71	Non-Hispanic White	3.57	Not covered by health insurance	Normal	MET < 600	No	No	No	High/Recommended	Yes	<=3 times	No	No	Married/Living with partner	0	2	3	4	3	3	3	1	2	2	1	1	3	3	2	2	2	2	3
2007-2008	Robust	Assumed alive		68	Mexican American		Covered by health insurance	Obese	MET < 600	No	No	No	High/Recommended	No	no hospital admission	No	No	Widowed/Divorced/Separated	0	2	2	1	3	3	3	1	2	2	1	1	1	3	2	1	1	2	2
2007-2008	Pre-frail	Assumed alive		80	Non-Hispanic White	2.07	Covered by health insurance	Overweight	MET < 600	No	No	No	High/Recommended	Yes	no hospital admission	No	No	Married/Living with partner	0	3	3	4	3	2	3	1	1	2	1	1	1	1	0	2	1	2	3
2007-2008	Pre-frail	Assumed deceased	001	80	Non-Hispanic Black	2.00	Covered by health insurance	Normal	MET < 600	Yes	No	No	Lower	No	no hospital admission	No	No	Married/Living with partner	0	2	3	1	2	2	2	2	1	2	1	1	1	1	2	2	2	2	2
2007-2008	Pre-frail	Assumed alive		69	Non-Hispanic Black	0.78	Covered by health insurance	Obese	MET < 600	Yes	No	No	Lower	Yes	<=3 times	Yes	No	Widowed/Divorced/Separated	0	3	3	3	2	2	2	2	1	2	1	3	1	3	2	2	1	2	3
2007-2008	Frail	Assumed alive		80	Non-Hispanic White	1.44	Covered by health insurance	Overweight	MET < 600	No	No	No	Lower	Yes	no hospital admission	No	No	Widowed/Divorced/Separated	0	2	3	3	2	3	3	1	2	1	1	3	1	3	1	2	2	2	3
2007-2008	Frail	Assumed alive		68	Non-Hispanic Black	0.88	Covered by health insurance	Obese	MET < 600	Yes	No	No	Lower	No	no hospital admission	No	No	Never married	0	2	0	3	2	2	2	2	0	0	1	1	1	1	2	2	2	2	2
2007-2008	Pre-frail	Assumed alive		74	Non-Hispanic White	4.09	Covered by health insurance	Normal	MET>=600	No	No	No	Lower	Yes	no hospital admission	No	No	Married/Living with partner	0	3	3	5	2	3	3	1	2	1	1	3	1	3	2	2	2	2	3
2007-2008	Pre-frail	Assumed alive		73	Other Race	3.36	Covered by health insurance	Normal	MET>=600	No	No	Yes	High/Recommended	No	no hospital admission	No	No	Married/Living with partner	0	2	3	3	3	3	3	1	2	2	1	1	1	1	2	2	2	2	3
2007-2008	Pre-frail	Assumed alive		74	Non-Hispanic White	1.43	Covered by health insurance	Obese	MET>=600	No	No	No	Lower	Yes	no hospital admission	No	No	Married/Living with partner	0	3	3	3	2	3	3	1	2	2	1	1	1	1	2	2	2	2	3
2007-2008	Pre-frail	Assumed alive		65	Non-Hispanic White	1.13	Covered by health insurance	Overweight	MET>=600	Yes	No	No	Lower	No	no hospital admission	Yes	No	Widowed/Divorced/Separated	0	2	3	2	2	3	3	1	2	2	1	1	1	1	1	2	2	2	2
2007-2008	Robust	Assumed alive		80	Non-Hispanic White	5.00	Covered by health insurance	Normal	MET>=600	No	No	No	Lower	Yes	no hospital admission	No	No	Widowed/Divorced/Separated	0	2	3	5	3	3	3	1	2	2	1	1	3	3	2	1	1	2	2
2007-2008	Robust	Assumed alive		72	Non-Hispanic White	5.00	Covered by health insurance	Overweight	MET < 600	No	No	Yes	Lower	Yes	no hospital admission	No	No	Married/Living with partner	0	3	3	3	3	3	3	1	2	2	1	3	1	3	2	2	1	2	3
2007-2008	Robust	Assumed alive		75	Non-Hispanic White		Covered by health insurance	Overweight	MET>=600	No	No	No	High/Recommended	No	<=3 times	Yes	No	Married/Living with partner	0	3	3	3	3	3	3	1	2	2	1	1	1	3	2	2	2	2	2
2007-2008	Pre-frail	Assumed alive		70	Non-Hispanic White	0.97	Covered by health insurance	Overweight	MET>=600	No	No	No	Lower	No	<=3 times	No	No	Married/Living with partner	0	3	3	4	3	2	3	1	1	1	1	1	1	1	1	0	1	0	2
2007-2008	Pre-frail	Assumed alive		80	Other Race	1.17	Covered by health insurance	Overweight	MET < 600	No	No	No	Lower	No	no hospital admission	No	No	Widowed/Divorced/Separated	0	3	3	1	2	2	2	2	1	2	1	1	1	1	2	2	2	2	2
2007-2008	Pre-frail	Assumed alive		65	Non-Hispanic Black	1.70	Not covered by health insurance	Overweight	MET>=600	No	No	No	High/Recommended	No	no hospital admission	No	No	Never married	0	2	0	1	2	3	3	1	0	0	3	1	1	1	2	2	2	2	1
2007-2008	Pre-frail	Assumed alive		80	Mexican American		Covered by health insurance	Overweight	MET < 600	No	No	No	High/Recommended	No	no hospital admission	No	No	Widowed/Divorced/Separated	0	2	3	1	3	3	3	1	1	2	1	3	1	1	0	2	2	2	2
2007-2008	Pre-frail	Assumed alive		76	Non-Hispanic White		Covered by health insurance	Obese	MET>=600	No	No	No	High/Recommended	Yes	<=3 times	No	No	Married/Living with partner	0	3	3	4	3	3	3	1	2	2	1	1	1	3	0	2	1	1	3
2007-2008	Robust	Assumed alive		73	Non-Hispanic White	1.89	Covered by health insurance	Overweight	MET < 600	No	No	No	High/Recommended	No	no hospital admission	Yes	No	Married/Living with partner	0	3	3	2	3	3	3	1	0	2	1	3	1	1	2	2	2	2	2
2007-2008	Robust	Assumed deceased	010	80	Non-Hispanic White	5.00	Covered by health insurance	Normal	MET>=600	Yes	No	Yes	High/Recommended	Yes	no hospital admission	Yes	No	Widowed/Divorced/Separated	0	2	3	5	3	3	3	1	2	2	1	1	3	3	2	2	2	1	3
2007-2008	Pre-frail	Assumed alive		75	Mexican American	3.23	Covered by health insurance	Obese	MET>=600	No	No	No	High/Recommended	Yes	no hospital admission	Yes	No	Widowed/Divorced/Separated	0	2	3	4	3	3	3	1	2	2	1	1	1	3	1	1	1	2	1
2007-2008	Robust	Assumed alive		70	Non-Hispanic White	1.83	Covered by health insurance	Normal	MET>=600	No	Yes	No	Lower	Yes	<=3 times	Yes	No	Married/Living with partner	0	2	3	4	2	3	3	1	2	2	1	1	1	3	2	2	2	2	3
2007-2008	Pre-frail	Assumed alive		68	Other Hispanic	5.00	Covered by health insurance	Obese	MET < 600	No	No	No	Lower	Yes	no hospital admission	No	No	Married/Living with partner	0	3	3	5	3	3	2	2	2	2	1	1	3	1	2	2	1	2	3
2007-2008	Robust	Assumed alive		80	Non-Hispanic White	1.44	Covered by health insurance	Normal	MET>=600	No	No	Yes	Lower	No	no hospital admission	No	No	Widowed/Divorced/Separated	0	3	3	4	3	2	3	2	1	2	1	1	1	2	2	2	2	2	3
2007-2008	Pre-frail	Assumed alive		68	Other Race	0.58	Covered by health insurance	Obese	MET>=600	No	No	No	Lower	No	no hospital admission	Refused/dont know	No	Widowed/Divorced/Separated	0	3	3	1	2	2	2	2	2	2	1	1	1	2	2	2	2	2	1
2007-2008	Pre-frail	Assumed alive		66	Other Hispanic	4.38	Covered by health insurance	Obese	MET>=600	No	No	No	Lower	Yes	no hospital admission	No	Yes	Widowed/Divorced/Separated	0	3	3	4	2	3	2	1	2	2	1	3	3	3	1	1	2	1	3
2007-2008	Robust	Assumed alive		65	Mexican American	1.97	Covered by health insurance	Normal	MET>=600	No	No	No	Lower	No	no hospital admission	No	No	Widowed/Divorced/Separated	0	3	3	1	2	2	2	2	2	2	1	1	3	3	2	2	2	2	3
2007-2008	Pre-frail	Assumed alive		75	Non-Hispanic White	1.99	Covered by health insurance	Obese	MET < 600	Yes	No	Yes	Lower	Yes	no hospital admission	No	No	Married/Living with partner	0	2	3	3	2	3	2	2	2	1	1	1	1	3	2	2	2	2	3
2007-2008	Frail	Assumed alive		66	Non-Hispanic White	1.61	Covered by health insurance	Overweight	MET < 600	No	No	Yes	Lower	Yes	no hospital admission	Yes	Yes	Married/Living with partner	0	2	3	5	2	2	2	1	2	1	1	1	3	3	1	1	2	1	2
2007-2008	Pre-frail	Assumed alive		66	Non-Hispanic Black	2.10	Covered by health insurance	Overweight	MET>=600	No	No	No	High/Recommended	No	no hospital admission	No	No	Widowed/Divorced/Separated	0	3	3	3	3	3	3	1	2	2	1	1	1	3	2	2	2	2	2
2007-2008	Robust	Assumed deceased	010	75	Non-Hispanic White	2.50	Covered by health insurance	Overweight	MET < 600	Yes	No	Yes	Lower	Yes	no hospital admission	No	No	Married/Living with partner	0	3	3	4	3	3	3	1	2	2	1	3	1	1	2	2	2	2	3
2007-2008	Pre-frail	Assumed alive		79	Non-Hispanic White	2.56	Covered by health insurance	Obese	MET>=600	No	No	No	Lower	No	no hospital admission	No	No	Married/Living with partner	0	2	3	2	2	3	2	2	2	2	1	1	1	1	0	2	1	2	3
2007-2008	Robust	Assumed alive		65	Mexican American	3.52	Covered by health insurance	Normal	MET < 600	Yes	No	No	Lower	No	<=3 times	No	No	Widowed/Divorced/Separated	0	3	2	1	2	3	3	1	2	2	1	1	1	3	2	2	1	2	2
2007-2008	Robust	Assumed alive		80	Non-Hispanic White	1.20	Covered by health insurance	Overweight	MET < 600	No	No	No	Lower	No	no hospital admission	No	No	Widowed/Divorced/Separated	0	3	3	2	2	2	2	2	1	2	1	3	1	3	2	2	2	2	2
2007-2008	Pre-frail	Assumed alive		73	Non-Hispanic White	1.68	Covered by health insurance	Obese	MET>=600	No	No	No	Lower	Yes	no hospital admission	No	No	Married/Living with partner	0	2	3	3	2	2	2	2	2	2	1	3	1	1	1	1	2	2	3
2007-2008	Robust	Assumed alive		73	Mexican American	2.63	Covered by health insurance	Overweight	MET>=600	Yes	No	No	Lower	No	no hospital admission	No	Yes	Married/Living with partner	0	3	3	1	3	2	2	2	2	2	3	1	3	1	2	2	1	2	2
2007-2008	Pre-frail	Assumed alive		76	Non-Hispanic White		Covered by health insurance	Obese	MET>=600	No	No	Yes	Lower	Yes	no hospital admission	Yes	No	Widowed/Divorced/Separated	0	3	3	4	3	3	3	2	2	2	1	3	1	3	1	2	1	1	3
2007-2008	Pre-frail	Assumed alive		80	Other Race	2.14	Covered by health insurance	Overweight	MET < 600	No	No	No	High/Recommended	No	no hospital admission	No	Yes	Widowed/Divorced/Separated	0	3	3	5	2	3	3	1	2	2	1	1	1	3	2	2	1	2	1
2007-2008	Robust	Assumed alive		69	Other Hispanic	1.95	Covered by health insurance	Obese	MET>=600	No	No	No	Lower	No	no hospital admission	No	No	Widowed/Divorced/Separated	0	3	3	1	2	2	2	2	2	2	1	1	1	1	2	2	2	2	1
2007-2008	Robust	Assumed alive		80	Non-Hispanic White		Covered by health insurance	Overweight	MET>=600	Yes	No	No	Lower	Yes	no hospital admission	No	No	Widowed/Divorced/Separated	0	2	3	3	2	3	3	2	0	1	1	1	1	3	2	1	2	1	2
2007-2008	Robust	Assumed alive		80	Non-Hispanic White	2.12	Covered by health insurance	Overweight	MET>=600	Yes	No	No	High/Recommended	No	no hospital admission	No	No	Widowed/Divorced/Separated	0	2	3	4	3	2	3	1	1	2	1	3	1	3	2	2	2	2	2
2007-2008	Robust	Assumed deceased	005	77	Non-Hispanic White	0.77	Covered by health insurance	Overweight	MET>=600	No	No	No	Lower	No	no hospital admission	No	No	Widowed/Divorced/Separated	0	3	3	3	2	2	2	2	0	1	1	1	1	1	2	2	2	2	3
2007-2008	Robust	Assumed alive		65	Non-Hispanic Black	1.68	Covered by health insurance	Overweight	MET < 600	No	No	No	Lower	Yes	no hospital admission	Yes	No	Widowed/Divorced/Separated	0	3	3	4	2	3	2	2	2	2	1	1	1	3	1	2	2	2	2
2007-2008	Robust	Assumed alive		70	Non-Hispanic White	0.77	Covered by health insurance	Overweight	MET>=600	Yes	No	No	High/Recommended	Yes	no hospital admission	Yes	No	Widowed/Divorced/Separated	0	2	3	4	3	3	3	1	2	2	1	1	1	2	0	2	1	1	2
2007-2008	Pre-frail	Assumed alive		73	Non-Hispanic White	5.00	Covered by health insurance	Normal	MET < 600	Yes	No	No	High/Recommended	Yes	no hospital admission	No	No	Married/Living with partner	0	2	3	3	3	3	3	1	2	2	1	3	1	3	2	2	2	2	2
2007-2008	Pre-frail	Assumed alive		71	Non-Hispanic Black	1.42	Covered by health insurance	Overweight	MET < 600	No	No	No	Lower	No	no hospital admission	No	No	Married/Living with partner	0	2	3	2	2	3	3	1	2	2	1	1	1	1	2	1	1	2	1
2007-2008	Pre-frail	Assumed deceased	007	80	Non-Hispanic White	2.12	Covered by health insurance	Overweight	MET < 600	No	No	No	Lower	No	no hospital admission	No	No	Widowed/Divorced/Separated	0	3	3	3	2	2	2	2	2	2	1	1	1	2	2	2	2	1	3
2007-2008	Robust	Assumed deceased	001	78	Non-Hispanic White	1.09	Covered by health insurance	Overweight	MET>=600	No	No	No	High/Recommended	No	no hospital admission	No	No	Married/Living with partner	0	3	3	1	3	3	2	2	2	2	1	1	1	1	2	2	2	2	1
2007-2008	Pre-frail	Assumed alive		72	Non-Hispanic White	3.92	Covered by health insurance	Overweight	MET < 600	Yes	No	No	Lower	Yes	no hospital admission	No	No	Married/Living with partner	0	3	3	2	2	2	3	1	2	2	1	3	1	1	2	1	1	1	1
2007-2008	Frail	Assumed alive		80	Non-Hispanic White	4.75	Covered by health insurance	Obese	MET < 600	No	No	Yes	Lower	No	<=3 times	Yes	No	Widowed/Divorced/Separated	0	2	3	3	2	3	3	1	2	2	1	3	1	3	2	2	2	2	2
2007-2008	Pre-frail	Assumed alive		80	Non-Hispanic White	1.44	Covered by health insurance	Normal	MET < 600	No	No	No	High/Recommended	No	no hospital admission	No	No	Widowed/Divorced/Separated	0	3	3	2	3	3	3	1	2	2	1	1	1	3	0	2	1	2	2
2007-2008	Pre-frail	Assumed alive		75	Non-Hispanic Black	1.27	Covered by health insurance	Obese	MET>=600	No	No	No	High/Recommended	No	no hospital admission	Yes	No	Widowed/Divorced/Separated	0	3	3	2	3	3	3	1	2	2	1	3	1	1	2	2	1	2	1
2007-2008	Robust	Assumed alive		79	Non-Hispanic Black	2.22	Covered by health insurance	Overweight	MET < 600	No	No	No	High/Recommended	Yes	no hospital admission	No	No	Widowed/Divorced/Separated	0	3	3	3	2	3	3	1	2	2	1	1	1	1	2	2	1	1	2
2007-2008	Robust	Assumed alive		74	Other Hispanic	0.61	Covered by health insurance	Obese	MET < 600	No	No	No	Lower	Yes	no hospital admission	Yes	Yes	Never married	0	2	0	1	2	2	2	2	0	2	1	1	1	2	2	2	1	2	2
2007-2008	Pre-frail	Assumed alive		74	Non-Hispanic White	1.14	Covered by health insurance	Obese	MET < 600	Yes	No	No	Lower	No	<=3 times	No	No	Widowed/Divorced/Separated	0	3	3	1	2	3	3	1	2	2	1	3	1	3	0	2	1	1	1
2007-2008	Robust	Assumed alive		80	Non-Hispanic Black	1.35	Covered by health insurance	Obese	MET>=600	No	No	No	High/Recommended	Yes	no hospital admission	No	No	Widowed/Divorced/Separated	0	2	3	4	2	3	3	1	2	2	1	1	3	3	1	2	2	2	2
2007-2008	Robust	Assumed alive		67	Non-Hispanic White	3.72	Covered by health insurance	Normal	MET < 600	Yes	No	No	High/Recommended	No	no hospital admission	No	No	Widowed/Divorced/Separated	0	2	3	5	3	3	3	1	2	2	1	1	1	3	2	2	2	2	2
2007-2008	Robust	Assumed alive		66	Non-Hispanic White	1.46	Covered by health insurance	Normal	MET>=600	No	No	No	Lower	Yes	no hospital admission	No	No	Widowed/Divorced/Separated	0	2	3	3	3	2	3	1	2	2	1	3	1	1	2	2	1	2	1
2007-2008	Robust	Assumed deceased	001	80	Other Hispanic	1.76	Covered by health insurance	Normal	MET < 600	No	No	No	High/Recommended	No	no hospital admission	No	No	Widowed/Divorced/Separated	0	3	3	5	3	3	3	1	2	2	1	1	1	1	2	2	2	1	3
2007-2008	Robust	Assumed alive		77	Non-Hispanic White	1.30	Covered by health insurance	Obese	MET < 600	No	No	No	High/Recommended	Yes	no hospital admission	Yes	No	Widowed/Divorced/Separated	0	3	3	4	2	3	3	1	2	2	1	1	1	3	2	2	2	2	3
2007-2008	Pre-frail	Assumed alive		68	Non-Hispanic White		Covered by health insurance	Overweight	MET>=600	No	No	No	High/Recommended	Yes	<=3 times	No	No	Married/Living with partner	0	3	3	1	3	3	3	1	2	2	1	1	1	3	2	2	2	2	3
2007-2008	Pre-frail	Assumed deceased	001	80	Other Hispanic	1.08	Covered by health insurance	Normal	MET < 600	No	No	No	Lower	Yes	no hospital admission	Yes	No	Widowed/Divorced/Separated	0	2	3	3	2	3	2	2	2	1	1	1	1	1	1	2	2	2	1
2007-2008	Frail	Assumed alive		72	Non-Hispanic White	1.14	Covered by health insurance	Overweight	MET>=600	No	No	Yes	High/Recommended	Yes	<=3 times	No	No	Married/Living with partner	0	3	3	4	3	3	3	1	2	2	3	1	3	1	1	2	1	2	3
2007-2008	Robust	Assumed alive		70	Non-Hispanic White	5.00	Covered by health insurance	Overweight	MET>=600	No	No	No	High/Recommended	Yes	no hospital admission	No	No	Married/Living with partner	0	2	3	4	3	3	3	1	2	2	1	3	1	3	2	2	1	1	3
2007-2008	Pre-frail	Assumed alive		80	Non-Hispanic Black	1.14	Covered by health insurance	Obese	MET < 600	No	No	No	Lower	No	no hospital admission	No	No	Widowed/Divorced/Separated	0	3	3	4	2	3	3	1	1	1	1	1	1	1	1	1	2	1	3
2007-2008	Frail	Assumed deceased	009	80	Non-Hispanic Black	1.46	Covered by health insurance	Overweight	MET < 600	Yes	No	No	Lower	No	<=3 times	No	No	Widowed/Divorced/Separated	0	3	3	5	2	2	2	2	1	2	1	1	1	3	2	2	2	2	3
2007-2008	Robust	Assumed alive		66	Other Hispanic	1.46	Covered by health insurance	Overweight	MET < 600	No	No	No	High/Recommended	No	no hospital admission	No	No	Married/Living with partner	0	2	3	2	3	3	3	1	2	2	1	1	1	3	2	2	2	2	1
2007-2008	Frail	Assumed alive		80	Non-Hispanic White	2.50	Covered by health insurance	Normal	MET < 600	No	No	No	Lower	No	no hospital admission	Yes	No	Widowed/Divorced/Separated	0	3	3	2	2	2	3	1	2	2	1	1	1	3	2	2	2	2	1
2007-2008	Robust	Assumed alive		69	Other Hispanic	1.93	Covered by health insurance	Overweight	MET < 600	Yes	No	Yes	Lower	Yes	no hospital admission	No	No	Married/Living with partner	0	2	3	3	2	3	2	2	2	2	1	1	1	3	2	1	2	2	3
2007-2008	Robust	Assumed alive		79	Non-Hispanic White	4.81	Covered by health insurance	Normal	MET>=600	Yes	No	No	High/Recommended	Yes	no hospital admission	Yes	No	Widowed/Divorced/Separated	0	2	3	5	3	3	2	2	2	2	1	1	1	1	1	1	2	2	3
2007-2008	Pre-frail	Assumed alive		79	Mexican American	0.73	Covered by health insurance	Obese	MET < 600	No	No	No	Lower	No	no hospital admission	Yes	No	Widowed/Divorced/Separated	0	3	3	1	3	3	3	1	2	2	1	1	1	1	2	1	2	2	3
2007-2008	Pre-frail	Assumed alive		67	Non-Hispanic White	5.00	Covered by health insurance	Normal	MET < 600	Yes	No	No	High/Recommended	Yes	no hospital admission	Yes	Yes	Married/Living with partner	0	2	2	4	2	3	3	1	2	2	1	3	1	3	1	2	1	1	2
2007-2008	Pre-frail	Assumed alive		75	Other Hispanic	1.45	Covered by health insurance	Obese	MET < 600	Yes	No	No	High/Recommended	No	<=3 times	Yes	No	Widowed/Divorced/Separated	0	3	2	1	3	3	3	1	2	2	1	1	3	3	2	2	2	2	1
2007-2008	Frail	Assumed alive		66	Other Hispanic	0.88	Covered by health insurance	Normal	MET < 600	No	No	Yes	Lower	No	<=3 times	No	No	Married/Living with partner	0	3	3	1	2	2	3	2	1	2	1	1	1	3	2	1	2	2	1
2007-2008	Pre-frail	Assumed alive		75	Other Hispanic		Covered by health insurance	Obese	MET>=600	No	No	No	Lower	No	<=3 times	Yes	No	Widowed/Divorced/Separated	0	3	3	1	2	2	2	2	1	2	1	2	1	1	2	2	1	1	2
2007-2008	Pre-frail	Assumed alive		66	Other Hispanic	2.62	Covered by health insurance		MET < 600	No	No	No	Lower	No	no hospital admission	No	No	Married/Living with partner	0	3	3	1	2	3	2	2	1	1	1	1	1	3	1	2	2	2	3
2007-2008	Pre-frail	Assumed alive		69	Non-Hispanic Black	1.31	Covered by health insurance	Obese	MET < 600	No	No	No	Lower	No	no hospital admission	No	No	Widowed/Divorced/Separated	0	3	3	3	2	3	2	2	0	2	1	1	1	2	0	2	2	2	3
2007-2008	Pre-frail	Assumed alive		75	Other Hispanic	1.27	Covered by health insurance	Normal	MET < 600	No	No	No	Lower	No	no hospital admission	No	No	Widowed/Divorced/Separated	0	3	3	5	3	2	2	2	2	0	1	3	1	3	2	2	2	2	3
2007-2008	Robust	Assumed alive		80	Non-Hispanic White	1.13	Covered by health insurance	Normal	MET < 600	No	No	No	missing	No	no hospital admission	No	No	Widowed/Divorced/Separated	0	2	3	3	0	0	0	0	2	2	1	1	1	2	2	2	2	2	3
2007-2008	Pre-frail	Assumed alive		78	Non-Hispanic White	1.14	Covered by health insurance	Overweight	MET < 600	No	No	No	Lower	Yes	<=3 times	No	No	Married/Living with partner	0	3	3	3	2	3	3	1	1	2	1	1	1	3	2	2	2	2	2
2007-2008	Pre-frail	Assumed alive		80	Non-Hispanic White	2.06	Covered by health insurance	Overweight	MET>=600	No	No	No	High/Recommended	No	no hospital admission	No	No	Married/Living with partner	0	3	3	1	3	3	3	1	2	2	1	1	1	2	2	2	2	2	3
2007-2008	Robust	Assumed alive		67	Non-Hispanic White	3.85	Covered by health insurance	Normal	MET>=600	No	No	No	High/Recommended	Yes	<=3 times	Yes	No	Widowed/Divorced/Separated	0	3	3	4	3	3	3	1	2	2	1	3	1	3	2	2	2	2	3
2007-2008	Robust	Assumed alive		71	Non-Hispanic White	2.94	Covered by health insurance	Normal	MET>=600	No	No	No	High/Recommended	Yes	no hospital admission	No	No	Widowed/Divorced/Separated	0	3	3	4	3	3	3	1	2	2	1	3	1	1	2	2	2	2	3
2007-2008	Robust	Assumed alive		68	Non-Hispanic White	0.59	Covered by health insurance	Overweight	MET < 600	No	No	Yes	Lower	No	no hospital admission	No	No	Widowed/Divorced/Separated	0	3	3	2	2	3	3	1	2	2	1	1	1	1	1	2	1	2	2
2007-2008	Robust	Assumed deceased	010	80	Non-Hispanic White		Covered by health insurance	Normal	MET>=600	No	No	No	High/Recommended	Yes	no hospital admission	Yes	No	Widowed/Divorced/Separated	0	3	3	2	3	3	3	1	2	2	3	3	1	1	2	2	2	2	3
2007-2008	Robust	Assumed alive		77	Non-Hispanic White	2.88	Covered by health insurance	Normal	MET < 600	Yes	No	No	Lower	No	no hospital admission	No	No	Widowed/Divorced/Separated	0	2	3	4	2	3	3	1	2	2	1	1	1	3	1	2	1	2	3
2007-2008	Robust	Assumed alive		80	Non-Hispanic White	5.00	Covered by health insurance	Normal	MET < 600	Yes	No	Yes	Lower	No	no hospital admission	No	No	Widowed/Divorced/Separated	0	2	3	5	2	3	3	1	2	2	1	1	1	3	2	2	1	2	1
2007-2008	Robust	Assumed alive		75	Non-Hispanic White	1.56	Covered by health insurance	Overweight	MET < 600	Yes	No	No	Lower	No	no hospital admission	No	No	Widowed/Divorced/Separated	0	3	3	1	3	3	3	1	2	2	1	3	1	1	2	2	2	2	1
2007-2008	Robust	Assumed alive		67	Non-Hispanic White	2.86	Covered by health insurance	Normal	MET>=600	Yes	No	No	Lower	Yes	no hospital admission	No	No	Married/Living with partner	0	2	3	5	2	3	2	2	2	2	1	3	1	3	0	2	2	2	3
2007-2008	Robust	Assumed alive		68	Non-Hispanic Black	1.15	Covered by health insurance	Overweight	MET>=600	No	No	No	Lower	No	no hospital admission	No	No	Widowed/Divorced/Separated	0	3	3	2	3	3	3	1	2	2	1	1	1	1	2	2	1	2	3
2007-2008	Robust	Assumed alive		79	Non-Hispanic White	1.17	Covered by health insurance	Overweight	MET < 600	Yes	No	No	High/Recommended	Yes	no hospital admission	No	No	Married/Living with partner	0	2	3	4	2	3	3	1	2	2	1	1	1	3	0	2	1	2	2
2007-2008	Robust	Assumed alive		80	Non-Hispanic White	5.00	Covered by health insurance	Normal	MET>=600	No	No	No	High/Recommended	Yes	no hospital admission	Yes	No	Married/Living with partner	0	3	3	3	3	3	3	1	2	2	1	1	1	3	2	2	0	1	2
2007-2008	Pre-frail	Assumed alive		73	Non-Hispanic Black	0.98	Covered by health insurance	Obese	MET < 600	No	No	No	High/Recommended	No	no hospital admission	No	No	Married/Living with partner	0	2	3	1	3	3	3	1	1	2	1	1	1	1	2	2	1	2	3
2007-2008	Robust	Assumed alive		67	Non-Hispanic White	1.34	Covered by health insurance	Normal	MET>=600	No	No	No	High/Recommended	Yes	<=3 times	No	No	Widowed/Divorced/Separated	0	2	3	1	3	3	3	1	2	2	1	1	1	2	2	2	2	2	2
2007-2008	Pre-frail	Assumed alive		67	Non-Hispanic White	3.92	Covered by health insurance	Obese	MET>=600	No	No	No	Lower	Yes	no hospital admission	No	No	Widowed/Divorced/Separated	0	3	3	4	3	3	3	1	2	2	1	3	1	3	1	2	1	2	3
2007-2008	Robust	Assumed alive		70	Non-Hispanic Black	1.46	Covered by health insurance	Obese	MET>=600	No	No	No	Lower	No	no hospital admission	No	No	Married/Living with partner	0	3	3	5	3	2	2	2	2	2	1	1	1	3	2	2	2	2	3
2007-2008	Pre-frail	Assumed alive		71	Non-Hispanic White	1.32	Covered by health insurance	Overweight	MET < 600	No	No	No	Lower	Yes	<=3 times	Yes	No	Widowed/Divorced/Separated	0	3	3	5	2	2	3	2	1	2	1	1	1	1	2	2	2	2	1
2007-2008	Frail	Assumed deceased	002	67	Non-Hispanic White	1.00	Covered by health insurance	Obese	MET < 600	Yes	No	No	Lower	No	no hospital admission	No	No	Married/Living with partner	0	3	2	2	2	2	2	2	1	1	1	1	1	3	2	2	1	2	3
2007-2008	Robust	Assumed alive		75	Non-Hispanic White	2.56	Covered by health insurance	Overweight	MET>=600	Yes	No	Yes	High/Recommended	Yes	no hospital admission	No	No	Married/Living with partner	0	2	3	2	3	3	3	1	2	1	1	1	1	3	2	2	1	1	3
2007-2008	Robust	Assumed deceased	001	80	Other Hispanic		Covered by health insurance	Obese	MET>=600	No	No	No	Lower	No	no hospital admission	No	No	Married/Living with partner	0	3	3	1	2	3	3	1	2	2	1	1	1	3	2	2	2	2	1
2007-2008	Robust	Assumed alive		69	Other Hispanic	2.05	Covered by health insurance	Normal	MET < 600	No	No	No	Lower	Yes	<=3 times	No	No	Married/Living with partner	0	2	3	3	3	3	3	1	2	2	1	1	1	3	2	1	1	2	2
2007-2008	Pre-frail	Assumed alive		80	Non-Hispanic White	1.61	Covered by health insurance	Overweight	MET < 600	No	No	No	Lower	No	no hospital admission	Yes	No	Married/Living with partner	0	3	3	1	2	3	3	1	2	2	1	3	1	1	2	2	1	1	3
2007-2008	Robust	Assumed alive		72	Non-Hispanic Black	2.04	Covered by health insurance	Obese	MET>=600	No	No	No	Lower	No	no hospital admission	No	No	Married/Living with partner	0	3	3	4	2	2	3	1	1	2	1	1	1	3	2	2	2	2	2
2007-2008	Robust	Assumed deceased	002	79	Non-Hispanic White	1.12	Covered by health insurance	Normal	MET < 600	Yes	No	No	Lower	Yes	no hospital admission	Yes	No	Widowed/Divorced/Separated	0	2	3	3	2	3	3	1	2	2	1	1	1	1	2	2	1	2	3
2007-2008	Frail	Assumed alive		74	Non-Hispanic White	4.90	Covered by health insurance	Normal	MET>=600	Yes	No	No	Lower	Yes	no hospital admission	No	No	Widowed/Divorced/Separated	0	2	3	5	2	2	3	1	2	2	1	3	1	3	2	2	1	2	2
2007-2008	Pre-frail	Assumed alive		80	Non-Hispanic White	2.92	Covered by health insurance	Normal	MET < 600	Yes	No	No	Lower	No	<=3 times	Yes	No	Married/Living with partner	0	2	3	1	3	2	3	1	2	2	1	3	3	3	2	1	2	2	2
2007-2008	Robust	Assumed alive		69	Mexican American		Covered by health insurance	Obese	MET < 600	Yes	No	Yes	High/Recommended	Yes	no hospital admission	Yes	No	Married/Living with partner	0	3	3	1	3	3	3	1	2	2	1	3	1	1	2	2	2	2	1
2007-2008	Pre-frail	Assumed alive		72	Non-Hispanic White	3.65	Covered by health insurance	Overweight	MET>=600	No	No	No	High/Recommended	Yes	no hospital admission	No	No	Married/Living with partner	0	3	3	5	3	3	3	1	2	2	1	3	3	3	2	2	2	2	3
2007-2008	Pre-frail	Assumed alive		80	Non-Hispanic White	2.07	Covered by health insurance	Obese	MET>=600	No	No	No	High/Recommended	No	no hospital admission	No	No	Widowed/Divorced/Separated	0	3	3	3	3	3	3	1	2	2	1	1	1	3	0	2	1	2	2
2007-2008	Frail	Assumed deceased	003	80	Non-Hispanic White	1.15	Covered by health insurance	Underweight	MET < 600	No	No	Yes	High/Recommended	No	no hospital admission	Yes	No	Never married	0	3	3	1	3	3	3	1	2	2	3	1	3	3	1	2	2	2	3
2007-2008	Robust	Assumed alive		80	Mexican American		Covered by health insurance	Normal	MET < 600	No	No	No	Lower	No	no hospital admission	No	No	Widowed/Divorced/Separated	0	3	3	1	2	2	3	2	2	2	1	1	1	3	2	2	2	2	3
2007-2008	Robust	Assumed alive		79	Mexican American	1.81	Covered by health insurance	Overweight	MET < 600	No	No	No	Lower	Yes	<=3 times	Yes	No	Widowed/Divorced/Separated	0	3	3	1	2	3	2	2	2	2	1	3	1	1	1	2	2	2	3
2007-2008	Pre-frail	Assumed alive		75	Other Hispanic	2.74	Covered by health insurance	Overweight	MET < 600	No	No	No	Lower	Yes	no hospital admission	No	No	Widowed/Divorced/Separated	0	3	3	3	3	3	3	2	2	2	1	3	1	1	2	2	1	2	3
2007-2008	Robust	Assumed alive		79	Non-Hispanic White	1.47	Covered by health insurance	Normal	MET < 600	Yes	No	No	Lower	Yes	no hospital admission	Yes	No	Widowed/Divorced/Separated	0	3	3	2	2	3	3	1	2	2	1	1	3	3	2	0	2	0	1
2007-2008	Pre-frail	Assumed alive		67	Mexican American	3.57	Covered by health insurance	Normal	MET < 600	No	No	No	Lower	No	no hospital admission	No	Yes	Married/Living with partner	0	3	3	2	2	2	2	2	2	2	1	1	1	1	2	2	1	2	3
2007-2008	Robust	Assumed alive		73	Non-Hispanic White	1.94	Covered by health insurance	Overweight	MET < 600	Yes	No	No	High/Recommended	No	no hospital admission	No	No	Married/Living with partner	0	3	3	3	3	3	3	1	1	2	1	1	1	3	2	2	1	2	3
2007-2008	Pre-frail	Assumed deceased	010	80	Non-Hispanic White	1.50	Covered by health insurance	Underweight	MET < 600	No	No	No	High/Recommended	No	no hospital admission	No	Refused/dont know	Married/Living with partner	0	3	3	2	3	3	3	1	2	2	1	1	1	3	0	2	2	2	3
2007-2008	Robust	Assumed alive		77	Non-Hispanic White		Covered by health insurance	Obese	MET < 600	No	No	No	High/Recommended	No	no hospital admission	No	No	Never married	0	2	3	5	3	3	3	1	1	1	1	1	1	3	2	2	1	1	2
2007-2008	Robust	Assumed alive		68	Non-Hispanic Black	3.07	Covered by health insurance	Obese	MET>=600	No	No	No	High/Recommended	No	no hospital admission	No	No	Married/Living with partner	0	3	3	5	3	3	3	1	2	2	3	1	1	3	2	2	2	2	3
2007-2008	Robust	Assumed deceased	010	70	Non-Hispanic White	2.86	Covered by health insurance	Normal	MET>=600	Yes	No	No	High/Recommended	No	no hospital admission	No	No	Married/Living with partner	0	2	3	3	3	3	3	1	2	2	1	1	1	2	2	2	2	2	1
2007-2008	Pre-frail	Assumed alive		72	Non-Hispanic Black	0.29	Covered by health insurance	Normal	MET < 600	No	No	No	High/Recommended	Yes	no hospital admission	No	No	Never married	0	3	3	1	3	3	3	1	2	2	1	1	1	3	2	2	2	2	2
2007-2008	Robust	Assumed alive		66	Non-Hispanic White	2.42	Covered by health insurance	Obese	MET < 600	No	No	Yes	High/Recommended	No	no hospital admission	No	No	Married/Living with partner	0	3	3	2	3	3	3	1	2	2	1	1	1	3	2	2	2	2	1
2007-2008	Robust	Assumed alive		68	Non-Hispanic White	2.02	Covered by health insurance	Overweight	MET>=600	No	No	No	Lower	Yes	no hospital admission	Yes	No	Widowed/Divorced/Separated	0	2	3	2	2	3	3	1	2	2	1	1	1	2	1	1	2	2	3
2007-2008	Pre-frail	Assumed alive		73	Non-Hispanic Black		Covered by health insurance	Obese	MET < 600	No	No	No	Lower	Refused/dont know	no hospital admission	Yes	No	Widowed/Divorced/Separated	0	3	0	2	3	3	3	1	0	2	1	1	3	2	2	2	2	2	2
2007-2008	Robust	Assumed alive		69	Non-Hispanic White	3.57	Covered by health insurance	Overweight	MET>=600	No	No	Yes	High/Recommended	No	no hospital admission	No	No	Married/Living with partner	0	3	3	2	3	3	3	1	2	2	1	3	1	3	2	2	2	2	1
2007-2008	Pre-frail	Assumed alive		67	Non-Hispanic White	1.71	Covered by health insurance	Overweight	MET < 600	Yes	No	No	Lower	No	no hospital admission	Yes	No	Married/Living with partner	0	2	3	2	2	3	3	1	2	2	1	1	3	3	2	2	2	1	1
2007-2008	Frail	Assumed alive		76	Non-Hispanic White	1.83	Covered by health insurance	Overweight	MET < 600	No	No	No	High/Recommended	No	<=3 times	No	No	Married/Living with partner	0	3	3	2	3	3	3	1	2	2	1	1	1	3	0	0	2	1	3
2007-2008	Frail	Assumed alive		70	Non-Hispanic White	1.01	Covered by health insurance	Normal	MET>=600	Yes	No	No	Lower	No	<=3 times	No	No	Widowed/Divorced/Separated	0	2	2	2	3	3	2	1	1	2	1	1	1	3	1	2	1	2	3
2007-2008	Pre-frail	Assumed alive		80	Non-Hispanic White	1.08	Covered by health insurance	Overweight	MET < 600	No	No	No	Lower	No	no hospital admission	Yes	No	Widowed/Divorced/Separated	0	3	3	3	3	3	2	2	2	2	1	1	1	1	2	2	2	2	3
2007-2008	Robust	Assumed alive		69	Non-Hispanic Black	5.00	Covered by health insurance	Normal	MET < 600	Yes	No	No	Lower	Yes	no hospital admission	No	No	Married/Living with partner	0	3	3	5	2	2	2	2	2	2	1	1	1	1	2	2	1	2	3
2007-2008	Pre-frail	Assumed alive		80	Non-Hispanic White	4.81	Covered by health insurance	Normal	MET < 600	No	No	No	High/Recommended	Yes	no hospital admission	Yes	No	Never married	0	3	3	5	3	3	3	1	2	2	3	1	1	1	2	1	1	2	2
2007-2008	Pre-frail	Assumed alive		67	Non-Hispanic White	0.86	Covered by health insurance	Obese	MET>=600	Yes	No	Yes	High/Recommended	No	no hospital admission	Yes	No	Married/Living with partner	0	3	3	3	3	3	3	1	1	2	1	1	1	1	0	0	0	0	1
2007-2008	Robust	Assumed alive		66	Mexican American	0.30	Covered by health insurance	Normal	MET < 600	No	No	No	Lower	No	no hospital admission	No	No	Never married	0	2	3	1	2	2	2	2	2	2	1	1	3	1	2	2	2	2	2
2007-2008	Pre-frail	Assumed alive		68	Mexican American	1.29	Covered by health insurance	Obese	MET < 600	Yes	No	No	High/Recommended	Yes	no hospital admission	No	No	Married/Living with partner	0	2	2	1	3	3	3	1	2	1	1	1	1	1	0	0	0	0	1
2007-2008	Robust	Assumed alive		76	Non-Hispanic White	5.00	Covered by health insurance	Normal	MET>=600	No	No	Yes	High/Recommended	No	no hospital admission	Yes	No	Widowed/Divorced/Separated	0	2	3	5	3	3	3	1	2	2	1	1	1	3	1	2	2	2	3
2007-2008	Robust	Assumed alive		66	Non-Hispanic Black	3.79	Covered by health insurance	Overweight	MET>=600	No	No	No	High/Recommended	Yes	no hospital admission	No	No	Married/Living with partner	0	3	0	4	3	3	3	1	0	0	1	3	1	1	2	2	2	2	2
2007-2008	Robust	Assumed alive		79	Non-Hispanic White	3.85	Covered by health insurance	Obese	MET < 600	No	No	No	Lower	No	no hospital admission	No	No	Widowed/Divorced/Separated	0	2	3	4	2	3	3	1	2	2	1	1	1	3	2	2	2	2	3
2007-2008	Pre-frail	Assumed alive		80	Non-Hispanic White	0.68	Covered by health insurance	Normal	MET < 600	No	No	No	Lower	No	no hospital admission	No	No	Widowed/Divorced/Separated	0	2	3	1	2	2	3	1	2	2	3	1	1	1	2	2	2	2	3
2007-2008	Robust	Assumed alive		75	Non-Hispanic White		Covered by health insurance	Normal	MET>=600	Yes	No	Yes	High/Recommended	Yes	no hospital admission	No	No	Widowed/Divorced/Separated	0	2	3	4	2	3	3	1	0	2	1	1	1	1	1	2	2	2	2
2007-2008	Robust	Assumed alive		80	Non-Hispanic White	1.28	Covered by health insurance	Overweight	MET < 600	No	No	No	Lower	Yes	no hospital admission	Yes	No	Married/Living with partner	0	2	3	3	2	2	3	1	0	2	1	1	1	1	2	1	2	2	1
2007-2008	Robust	Assumed alive		72	Non-Hispanic White	2.19	Covered by health insurance	Overweight	MET < 600	No	No	No	High/Recommended	No	no hospital admission	No	No	Married/Living with partner	0	3	3	3	3	3	3	1	2	2	1	1	1	1	1	2	2	2	2
2007-2008	Robust	Assumed alive		80	Non-Hispanic White	4.90	Covered by health insurance	Overweight	MET>=600	Yes	No	No	High/Recommended	No	no hospital admission	Yes	No	Widowed/Divorced/Separated	0	2	3	3	3	3	3	1	2	2	1	1	1	1	2	2	2	2	3
2007-2008	Pre-frail	Assumed alive		71	Mexican American	3.52	Covered by health insurance	Overweight	MET < 600	No	No	No	Lower	Yes	no hospital admission	Yes	No	Married/Living with partner	0	2	3	4	3	3	3	1	2	2	1	3	1	1	1	2	2	2	3
2007-2008	Robust	Assumed alive		73	Mexican American	1.73	Covered by health insurance	Overweight	MET>=600	Yes	No	No	Lower	No	no hospital admission	Yes	No	Widowed/Divorced/Separated	0	2	3	1	2	2	2	2	2	2	1	1	1	3	2	2	1	2	2
2007-2008	Robust	Assumed alive		80	Non-Hispanic White	1.47	Covered by health insurance	Obese	MET < 600	No	No	No	Lower	No	no hospital admission	No	No	Widowed/Divorced/Separated	0	3	3	4	3	3	3	1	2	2	1	1	1	1	2	2	1	2	3
2007-2008	Pre-frail	Assumed alive		80	Non-Hispanic Black	3.27	Covered by health insurance	Obese	MET < 600	No	No	No	Lower	No	<=3 times	No	No	Widowed/Divorced/Separated	0	3	0	2	2	3	2	2	0	0	1	1	1	3	2	2	1	1	2
2007-2008	Robust	Assumed alive		80	Non-Hispanic White		Covered by health insurance	Overweight	MET>=600	No	No	No	Lower	No	no hospital admission	No	No	Married/Living with partner	0	2	3	4	2	3	3	1	2	2	1	1	1	3	1	2	2	2	1
2007-2008	Frail	Assumed alive		80	Non-Hispanic Black	0.90	Covered by health insurance		MET < 600	No	No	No	Lower	No	no hospital admission	No	No	Married/Living with partner	0	3	0	3	2	2	2	2	0	0	1	1	1	3	2	1	2	2	2
2007-2008	Pre-frail	Assumed alive		71	Non-Hispanic White	3.08	Covered by health insurance	Obese	MET < 600	Yes	No	No	Lower	No	no hospital admission	No	No	Widowed/Divorced/Separated	0	2	3	2	2	3	3	1	2	2	1	1	1	3	2	2	2	2	3
2007-2008	Pre-frail	Assumed alive		80	Non-Hispanic White	2.31	Covered by health insurance	Normal	MET>=600	No	No	No	Lower	No	no hospital admission	Yes	No	Widowed/Divorced/Separated	0	3	3	4	2	3	3	1	2	2	1	3	1	1	2	2	1	2	3
2007-2008	Pre-frail	Assumed alive		69	Other Hispanic	2.14	Covered by health insurance	Obese	MET < 600	No	No	No	High/Recommended	Yes	no hospital admission	No	No	Married/Living with partner	0	3	3	4	3	3	3	1	0	2	1	3	1	3	2	2	2	2	2
2007-2008	Pre-frail	Assumed alive		80	Other Hispanic	2.25	Covered by health insurance	Overweight	MET < 600	No	No	No	Lower	No	no hospital admission	No	No	Widowed/Divorced/Separated	0	2	3	5	3	3	3	2	1	2	1	1	1	1	2	2	2	2	2
2007-2008	Pre-frail	Assumed alive		67	Other Hispanic	0.44	Covered by health insurance	Overweight	MET < 600	No	No	No	High/Recommended	No	no hospital admission	No	Yes	Married/Living with partner	0	3	0	4	3	3	3	1	0	0	1	1	3	1	2	2	2	2	3
2007-2008	Robust	Assumed alive		72	Other Race	5.00	Covered by health insurance	Normal	MET>=600	No	No	No	Lower	Yes	<=3 times	Yes	No	Married/Living with partner	0	3	2	5	2	2	2	2	2	1	1	3	1	3	0	2	2	2	2
2007-2008	Frail	Assumed alive		75	Non-Hispanic White	2.86	Covered by health insurance	Obese	MET < 600	No	No	No	Lower	No	no hospital admission	No	No	Married/Living with partner	0	3	0	4	2	2	2	2	0	0	1	3	1	3	1	2	2	2	2
2007-2008	Robust	Assumed alive		76	Non-Hispanic White	5.00	Covered by health insurance	Normal	MET>=600	No	No	No	Lower	No	no hospital admission	No	No	Married/Living with partner	0	2	3	4	3	3	2	2	2	2	1	1	1	3	0	2	2	2	2
2007-2008	Robust	Assumed alive		66	Non-Hispanic White	2.86	Covered by health insurance	Obese	MET < 600	No	No	No	Lower	Yes	no hospital admission	No	No	Married/Living with partner	0	3	3	4	3	2	3	2	2	2	1	3	1	3	2	2	2	2	1
2007-2008	Frail	Assumed alive		71	Non-Hispanic Black	0.77	Covered by health insurance	Obese	MET < 600	No	No	No	High/Recommended	Yes	no hospital admission	No	No	Widowed/Divorced/Separated	0	2	3	2	3	3	3	1	0	2	1	1	1	1	2	2	2	2	1
2007-2008	Pre-frail	Assumed alive		80	Non-Hispanic Black	0.97	Covered by health insurance	Underweight	MET < 600	Yes	No	No	Lower	No	no hospital admission	No	No	Widowed/Divorced/Separated	0	2	0	2	2	2	2	1	0	0	1	1	1	1	2	2	1	2	2
2007-2008	Pre-frail	Assumed alive		68	Non-Hispanic White		Covered by health insurance	Obese	MET>=600	No	No	No	High/Recommended	No	<=3 times	Yes	No	Married/Living with partner	0	2	3	5	3	3	3	1	2	2	1	1	1	3	1	2	2	2	1
2007-2008	Robust	Assumed alive		65	Non-Hispanic White	5.00	Covered by health insurance	Overweight	MET>=600	Yes	No	No	Lower	Yes	no hospital admission	No	Yes	Married/Living with partner	0	2	3	5	3	3	3	2	2	2	1	1	1	3	2	2	2	2	1
2007-2008	Pre-frail	Assumed alive		73	Non-Hispanic White	2.56	Covered by health insurance	Obese	MET < 600	No	No	No	Lower	No	no hospital admission	No	No	Married/Living with partner	0	3	3	2	2	3	3	1	2	2	1	1	1	3	2	1	2	2	3
2007-2008	Pre-frail	Assumed alive		65	Non-Hispanic White	3.63	Covered by health insurance	Overweight	MET>=600	Yes	No	No	Lower	No	no hospital admission	No	No	Widowed/Divorced/Separated	0	2	3	4	2	3	3	1	1	1	1	1	1	1	2	2	2	2	2
2007-2008	Robust	Assumed alive		72	Non-Hispanic White	3.33	Covered by health insurance	Obese	MET < 600	Yes	No	No	High/Recommended	No	no hospital admission	No	No	Widowed/Divorced/Separated	0	3	3	2	3	3	3	1	2	2	1	3	1	3	2	2	2	2	3
2007-2008	Robust	Assumed alive		74	Non-Hispanic White	5.00	Covered by health insurance	Obese	MET < 600	Yes	No	No	High/Recommended	No	no hospital admission	Yes	No	Married/Living with partner	0	2	3	5	3	3	3	1	1	2	1	3	1	3	0	2	2	1	3
2007-2008	Pre-frail	Assumed deceased	007	65	Non-Hispanic Black	0.73	Covered by health insurance	Normal	MET>=600	No	No	No	High/Recommended	No	no hospital admission	No	Yes	Married/Living with partner	0	3	3	3	3	3	3	1	0	2	1	1	1	3	2	2	1	2	2
2007-2008	Pre-frail	Assumed alive		65	Non-Hispanic Black	5.00	Covered by health insurance	Overweight	MET < 600	Yes	No	No	Lower	No	no hospital admission	No	No	Married/Living with partner	0	3	3	3	2	2	2	2	2	2	1	1	1	3	2	1	1	1	3
2007-2008	Pre-frail	Assumed alive		70	Other Hispanic	0.18	Covered by health insurance	Obese	MET < 600	No	No	No	High/Recommended	No	no hospital admission	No	No	Married/Living with partner	0	3	3	1	3	3	3	1	1	2	1	1	1	3	2	2	2	2	3
2007-2008	Pre-frail	Assumed alive		73	Non-Hispanic Black	0.75	Covered by health insurance	Obese	MET < 600	No	No	No	Lower	No	no hospital admission	No	No	Widowed/Divorced/Separated	0	3	2	2	2	3	3	1	2	2	1	1	1	3	2	2	1	2	3
2007-2008	Pre-frail	Assumed alive		65	Non-Hispanic Black	0.94	Not covered by health insurance	Overweight	MET>=600	No	No	No	Lower	No	no hospital admission	No	No	Widowed/Divorced/Separated	0	2	3	2	2	3	2	2	2	2	1	1	3	3	2	2	1	1	1
2007-2008	Pre-frail	Assumed alive		74	Other Hispanic	1.66	Covered by health insurance	Normal	MET < 600	No	No	No	High/Recommended	Yes	no hospital admission	No	No	Married/Living with partner	0	3	3	1	2	3	3	1	2	2	1	1	1	1	2	2	2	2	2
2007-2008	Robust	Assumed alive		66	Non-Hispanic White	0.70	Not covered by health insurance	Overweight	MET < 600	Yes	No	No	Lower	Yes	no hospital admission	No	No	Widowed/Divorced/Separated	0	3	3	2	2	3	3	2	2	2	1	1	1	3	2	2	1	2	3
2007-2008	Robust	Assumed alive		70	Mexican American	2.04	Covered by health insurance	Obese	MET < 600	Yes	No	No	Lower	No	<=3 times	No	No	Widowed/Divorced/Separated	0	3	3	1	3	3	2	2	1	2	1	1	3	3	2	2	1	2	3
2007-2008	Frail	Assumed alive		80	Non-Hispanic Black	3.23	Covered by health insurance	Obese	MET < 600	Yes	No	No	High/Recommended	No	no hospital admission	No	No	Widowed/Divorced/Separated	0	2	0	2	2	3	3	1	0	0	1	1	1	1	2	2	2	2	2
2007-2008	Robust	Assumed alive		73	Other Hispanic	2.94	Covered by health insurance	Obese	MET < 600	No	No	No	High/Recommended	Yes	no hospital admission	No	No	Widowed/Divorced/Separated	0	3	3	4	3	3	3	2	2	2	1	3	3	3	2	2	1	2	2
2007-2008	Pre-frail	Assumed alive		69	Mexican American	0.73	Covered by health insurance	Obese	MET < 600	No	No	No	Lower	No	no hospital admission	Yes	No	Widowed/Divorced/Separated	0	3	3	1	2	3	2	1	2	2	1	1	1	3	2	2	2	2	1
2007-2008	Pre-frail	Assumed alive		72	Non-Hispanic White	5.00	Covered by health insurance	Overweight	MET < 600	Yes	No	Yes	Lower	Yes	<=3 times	No	No	Married/Living with partner	0	2	3	3	2	2	3	1	2	2	1	3	1	3	2	2	2	2	2
2007-2008	Robust	Assumed alive		80	Non-Hispanic White	1.27	Covered by health insurance	Normal	MET < 600	No	No	No	Lower	No	no hospital admission	No	No	Widowed/Divorced/Separated	0	3	3	4	2	2	3	1	0	2	1	1	1	2	0	2	2	2	2
2007-2008	Robust	Assumed alive		74	Non-Hispanic White	5.00	Covered by health insurance	Normal	MET>=600	No	No	No	High/Recommended	Yes	no hospital admission	No	Yes	Married/Living with partner	0	2	3	4	3	3	3	1	2	1	1	1	1	1	1	2	2	2	3
2007-2008	Robust	Assumed alive		80	Non-Hispanic White	5.00	Covered by health insurance	Overweight	MET>=600	No	No	Yes	Lower	No	<=3 times	No	No	Widowed/Divorced/Separated	0	3	3	3	3	3	2	2	2	2	1	1	1	3	2	2	2	2	1
2007-2008	Robust	Assumed alive		71	Non-Hispanic White	1.46	Covered by health insurance	Obese	MET < 600	No	No	No	High/Recommended	No	no hospital admission	No	No	Married/Living with partner	0	3	3	3	3	3	3	1	2	2	1	1	1	3	2	2	2	2	3
2007-2008	Robust	Assumed alive		73	Other Hispanic	5.00	Covered by health insurance	Overweight	MET < 600	No	No	Yes	High/Recommended	No	no hospital admission	No	No	Married/Living with partner	0	2	3	3	3	3	3	1	2	2	1	1	1	3	2	2	2	2	3
2007-2008	Robust	Assumed alive		65	Non-Hispanic White	4.38	Covered by health insurance	Overweight	MET>=600	Yes	No	No	Lower	Yes	no hospital admission	No	No	Married/Living with partner	0	2	3	5	2	3	2	2	2	2	1	1	1	1	1	2	1	2	2
2007-2008	Pre-frail	Assumed alive		74	Non-Hispanic White	4.52	Covered by health insurance	Overweight	MET < 600	Yes	No	No	Lower	Yes	no hospital admission	Yes	No	Widowed/Divorced/Separated	0	3	3	1	2	2	2	2	2	2	1	1	1	3	2	2	1	2	3
2007-2008	Robust	Assumed alive		74	Non-Hispanic White	2.19	Covered by health insurance	Normal	MET>=600	No	No	No	High/Recommended	Yes	no hospital admission	No	No	Married/Living with partner	0	2	3	3	3	3	3	1	2	2	1	3	1	3	2	2	2	2	3
2007-2008	Robust	Assumed alive		72	Other Hispanic	4.75	Covered by health insurance	Overweight	MET>=600	No	No	No	Lower	Yes	<=3 times	No	No	Married/Living with partner	0	2	3	3	2	3	3	1	2	2	1	3	1	3	2	2	2	2	3
2007-2008	Robust	Assumed alive		70	Other Hispanic	2.18	Covered by health insurance	Normal	MET < 600	No	No	No	High/Recommended	No	no hospital admission	No	No	Married/Living with partner	0	3	3	2	3	3	3	1	2	1	1	3	1	1	2	2	1	2	3
2007-2008	Pre-frail	Assumed alive		76	Non-Hispanic White	1.41	Covered by health insurance	Obese	MET < 600	Yes	No	No	High/Recommended	Yes	no hospital admission	No	No	Widowed/Divorced/Separated	0	3	3	3	3	3	3	1	2	1	1	1	1	3	2	2	2	2	1
2007-2008	Pre-frail	Assumed alive		72	Non-Hispanic White	2.27	Covered by health insurance	Overweight	MET < 600	Yes	No	No	High/Recommended	No	no hospital admission	No	No	Married/Living with partner	0	2	3	3	3	3	3	1	1	2	1	1	1	3	2	2	2	2	2
2007-2008	Frail	Assumed alive		69	Non-Hispanic White	1.31	Covered by health insurance	Overweight	MET>=600	No	No	Yes	Lower	Yes	no hospital admission	Yes	No	Married/Living with partner	0	3	3	3	3	3	2	1	1	2	1	1	1	3	2	1	2	2	1
2007-2008	Robust	Assumed alive		76	Mexican American	0.70	Covered by health insurance	Normal	MET < 600	No	No	No	High/Recommended	No	no hospital admission	No	No	Widowed/Divorced/Separated	0	2	3	1	3	3	3	1	0	2	3	3	1	1	2	2	1	2	2
2007-2008	Robust	Assumed alive		80	Non-Hispanic White	2.36	Covered by health insurance	Normal	MET>=600	No	No	No	High/Recommended	No	no hospital admission	No	No	Widowed/Divorced/Separated	0	3	3	4	3	3	3	1	2	2	1	1	1	2	2	2	2	2	2
2007-2008	Frail	Assumed alive		69	Non-Hispanic White	1.07	Covered by health insurance	Overweight	MET < 600	Yes	No	Yes	Lower	Yes	<=3 times	No	No	Widowed/Divorced/Separated	0	2	3	1	2	2	3	1	2	1	1	1	1	1	2	0	0	0	3
2007-2008	Pre-frail	Assumed alive		78	Non-Hispanic White	1.70	Covered by health insurance	Obese	MET < 600	No	No	No	Lower	No	no hospital admission	No	Yes	Married/Living with partner	0	2	3	1	2	2	2	2	2	2	1	1	1	3	2	1	1	1	3
2007-2008	Robust	Assumed alive		76	Non-Hispanic White		Not covered by health insurance	Overweight	MET < 600	Yes	No	No	Lower	Yes	no hospital admission	No	No	Married/Living with partner	0	3	3	1	2	2	3	2	1	2	1	1	1	1	2	2	2	2	3
2007-2008	Pre-frail	Assumed alive		80	Non-Hispanic White	0.87	Covered by health insurance	Obese	MET < 600	No	No	No	Lower	No	<=3 times	No	No	Widowed/Divorced/Separated	0	3	3	3	3	3	3	1	0	2	3	1	3	3	2	2	1	2	1
2007-2008	Pre-frail	Assumed alive		80	Non-Hispanic White		Covered by health insurance	Overweight	MET < 600	No	No	No	Lower	No	no hospital admission	No	No	Never married	0	2	3	5	2	2	2	1	1	2	1	1	1	3	2	2	2	2	1
2007-2008	Robust	Assumed alive		77	Mexican American	0.82	Covered by health insurance	Obese	MET < 600	No	No	No	High/Recommended	No	no hospital admission	No	No	Married/Living with partner	0	3	3	1	3	3	3	1	2	2	1	1	1	3	2	2	2	2	1
2007-2008	Pre-frail	Assumed alive		70	Non-Hispanic Black	0.93	Covered by health insurance	Obese	MET>=600	No	No	Yes	Lower	No	<=3 times	No	No	Widowed/Divorced/Separated	0	3	3	2	3	3	3	1	2	1	1	1	1	1	2	2	2	1	1
2007-2008	Pre-frail	Assumed alive		80	Non-Hispanic White	1.35	Covered by health insurance	Normal	MET < 600	Yes	No	Yes	High/Recommended	Yes	no hospital admission	No	No	Widowed/Divorced/Separated	0	2	3	2	3	3	3	1	2	2	1	1	1	1	2	2	1	2	1
2007-2008	Robust	Assumed alive		70	Non-Hispanic Black	2.12	Covered by health insurance	Overweight	MET>=600	Yes	No	No	Lower	No	no hospital admission	No	No	Widowed/Divorced/Separated	0	2	3	3	2	3	2	2	2	2	1	1	1	3	2	2	2	2	3
2007-2008	Frail	Assumed alive		76	Non-Hispanic White	0.93	Covered by health insurance	Obese	MET < 600	No	No	No	High/Recommended	No	no hospital admission	No	No	Widowed/Divorced/Separated	0	3	0	3	3	3	3	1	0	0	1	1	1	1	2	2	1	2	3
2007-2008	Robust	Assumed alive		65	Mexican American	2.50	Covered by health insurance	Obese	MET < 600	No	No	No	Lower	No	no hospital admission	No	No	Widowed/Divorced/Separated	0	3	3	1	2	3	3	1	2	2	1	3	1	3	2	2	1	2	1
2007-2008	Robust	Assumed alive		78	Other Hispanic	0.94	Covered by health insurance	Obese	MET>=600	No	No	No	Lower	Yes	no hospital admission	Yes	Yes	Widowed/Divorced/Separated	0	3	3	1	2	3	2	1	2	2	1	1	1	3	1	1	1	2	3
2007-2008	Robust	Assumed alive		74	Non-Hispanic White	3.08	Covered by health insurance	Obese	MET < 600	No	No	No	High/Recommended	No	no hospital admission	No	No	Widowed/Divorced/Separated	0	3	3	3	3	3	3	1	1	2	1	1	1	3	2	2	1	2	1
2007-2008	Pre-frail	Assumed deceased	010	79	Non-Hispanic Black	0.52	Covered by health insurance	Overweight	MET < 600	No	No	Yes	Lower	No	no hospital admission	No	No	Widowed/Divorced/Separated	0	2	3	2	3	2	3	2	2	2	1	1	1	1	2	2	1	1	2
2007-2008	Robust	Assumed alive		66	Mexican American	2.40	Covered by health insurance	Overweight	MET < 600	No	No	No	Lower	Yes	no hospital admission	No	No	Widowed/Divorced/Separated	0	3	3	3	2	3	2	2	2	2	1	1	1	1	1	2	1	2	1
2007-2008	Frail	Assumed alive		80	Non-Hispanic White	5.00	Covered by health insurance	Normal	MET < 600	No	No	No	Lower	Yes	<=3 times	Yes	No	Married/Living with partner	0	3	2	3	3	3	3	2	2	1	1	3	1	1	1	2	2	2	2
2007-2008	Robust	Assumed alive		76	Non-Hispanic White	0.95	Covered by health insurance	Overweight	MET < 600	No	No	No	Lower	No	no hospital admission	No	No	Married/Living with partner	0	3	3	2	2	3	3	1	2	2	1	3	1	3	2	2	2	2	3
2007-2008	Robust	Assumed alive		67	Non-Hispanic Black	5.00	Covered by health insurance	Obese	MET>=600	Yes	No	No	High/Recommended	No	no hospital admission	No	No	Married/Living with partner	0	2	3	4	3	3	3	1	2	1	1	1	1	3	2	2	2	2	3
2007-2008	Pre-frail	Assumed alive		70	Non-Hispanic Black	2.88	Covered by health insurance	Obese	MET < 600	No	No	No	High/Recommended	Yes	no hospital admission	No	No	Widowed/Divorced/Separated	0	3	3	5	3	3	3	1	0	2	1	3	1	1	2	2	2	1	2
2007-2008	Pre-frail	Assumed alive		72	Other Hispanic		Covered by health insurance	Obese	MET < 600	No	No	Yes	High/Recommended	No	no hospital admission	Refused/dont know	No	Married/Living with partner	0	3	3	1	3	3	3	1	2	2	1	1	1	1	0	2	2	2	3
2007-2008	Pre-frail	Assumed alive		78	Non-Hispanic White	2.08	Covered by health insurance	Normal	MET < 600	Yes	No	No	High/Recommended	No	<=3 times	Yes	No	Married/Living with partner	0	2	3	4	3	3	3	1	2	2	1	1	3	2	2	2	2	2	2
2007-2008	Pre-frail	Assumed alive		76	Non-Hispanic White	1.79	Covered by health insurance	Overweight	MET < 600	Yes	No	Yes	Lower	Yes	<=3 times	No	No	Married/Living with partner	0	2	3	2	2	3	2	2	2	2	1	1	1	1	1	2	2	1	3
2007-2008	Pre-frail	Assumed alive		66	Other Hispanic	1.53	Covered by health insurance	Obese	MET>=600	No	No	No	High/Recommended	No	no hospital admission	No	Yes	Never married	0	3	3	4	3	3	3	1	2	1	1	3	1	1	2	2	1	1	2
2007-2008	Pre-frail	Assumed alive		65	Non-Hispanic White	1.35	Covered by health insurance	Normal	MET>=600	No	No	No	Lower	No	no hospital admission	No	No	Widowed/Divorced/Separated	0	3	3	3	2	2	3	2	0	2	1	1	1	1	2	2	2	2	1
2007-2008	Robust	Assumed alive		77	Non-Hispanic Black	0.57	Covered by health insurance	Normal	MET < 600	No	No	No	High/Recommended	No	<=3 times	No	No	Never married	0	3	3	2	3	3	3	1	2	2	1	1	1	3	2	2	2	2	1
2007-2008	Frail	Assumed alive		69	Non-Hispanic Black	2.45	Covered by health insurance	Normal	MET>=600	Yes	No	Yes	High/Recommended	No	no hospital admission	Yes	No	Widowed/Divorced/Separated	0	3	3	4	3	3	3	1	1	2	1	3	1	3	2	2	1	2	2
2007-2008	Robust	Assumed alive		76	Non-Hispanic White		Covered by health insurance	Obese	MET < 600	No	No	No	Lower	Yes	no hospital admission	No	No	Married/Living with partner	0	3	3	4	2	3	3	1	2	1	1	1	1	3	2	0	1	2	3
2007-2008	Pre-frail	Assumed alive		70	Non-Hispanic White		Covered by health insurance	Obese	MET < 600	No	No	No	High/Recommended	No	no hospital admission	No	No	Widowed/Divorced/Separated	0	3	3	3	3	3	3	1	0	2	1	1	1	1	2	2	1	2	3
2007-2008	Robust	Assumed alive		74	Mexican American	0.98	Covered by health insurance	Overweight	MET < 600	Yes	No	No	Lower	No	no hospital admission	No	No	Widowed/Divorced/Separated	0	2	3	1	2	3	3	1	2	2	1	1	1	3	2	2	2	2	2
2007-2008	Robust	Assumed alive		80	Non-Hispanic White	2.86	Covered by health insurance	Obese	MET>=600	Yes	No	No	Lower	Yes	no hospital admission	Yes	Yes	Married/Living with partner	0	2	3	4	2	3	3	1	2	2	1	3	1	3	1	1	1	2	1
2007-2008	Pre-frail	Assumed alive		80	Non-Hispanic Black	2.36	Covered by health insurance	Overweight	MET < 600	No	No	No	Lower	No	no hospital admission	No	No	Married/Living with partner	0	0	3	1	2	3	3	2	0	2	1	1	1	3	2	2	2	2	3
2007-2008	Pre-frail	Assumed alive		66	Non-Hispanic Black	2.07	Covered by health insurance	Obese	MET < 600	No	No	No	Lower	Yes	<=3 times	No	No	Widowed/Divorced/Separated	0	3	3	4	3	3	3	1	2	2	1	1	1	1	2	2	1	1	3
2007-2008	Pre-frail	Assumed alive		77	Non-Hispanic White	2.56	Covered by health insurance	Obese	MET < 600	No	No	Yes	Lower	Yes	no hospital admission	No	No	Married/Living with partner	0	3	3	4	2	3	3	1	1	2	1	1	1	1	2	1	2	2	1
2007-2008	Pre-frail	Assumed deceased	006	80	Non-Hispanic White	1.92	Covered by health insurance	Normal	MET < 600	No	No	No	Lower	No	no hospital admission	No	No	Widowed/Divorced/Separated	0	2	3	3	2	2	3	1	2	2	1	1	1	3	2	2	2	2	3
2007-2008	Robust	Assumed alive		71	Non-Hispanic White	4.81	Covered by health insurance	Overweight	MET>=600	No	No	No	Lower	Yes	no hospital admission	No	No	Widowed/Divorced/Separated	0	2	3	3	2	3	3	1	2	2	1	3	1	3	2	2	1	1	3
2007-2008	Robust	Assumed alive		80	Non-Hispanic White	1.47	Covered by health insurance	Overweight	MET < 600	No	No	No	Lower	No	no hospital admission	Yes	No	Widowed/Divorced/Separated	0	3	3	4	3	2	3	1	2	2	1	1	3	3	2	2	1	2	3
2007-2008	Pre-frail	Assumed alive		65	Non-Hispanic White	4.38	Covered by health insurance	Overweight	MET>=600	No	No	No	High/Recommended	Yes	<=3 times	Yes	Yes	Married/Living with partner	0	2	3	5	3	3	3	1	2	1	1	3	3	2	2	2	2	2	3
2007-2008	Pre-frail	Assumed alive		66	Mexican American	0.80	Covered by health insurance	Obese	MET < 600	No	No	No	Lower	No	no hospital admission	No	No	Married/Living with partner	0	2	3	1	2	2	2	2	2	2	1	1	1	3	2	2	2	2	2
2007-2008	Robust	Assumed alive		70	Non-Hispanic White	3.29	Covered by health insurance	Overweight	MET < 600	No	No	No	High/Recommended	Yes	no hospital admission	No	No	Widowed/Divorced/Separated	0	2	3	5	3	3	3	1	2	1	1	1	1	1	2	2	1	2	1
2007-2008	Pre-frail	Assumed alive		74	Non-Hispanic Black	1.61	Covered by health insurance	Obese	MET>=600	Yes	No	No	Lower	No	no hospital admission	No	No	Married/Living with partner	0	2	3	2	2	2	3	2	2	2	1	1	1	1	2	2	2	2	2
2007-2008	Frail	Assumed alive		74	Non-Hispanic White	1.18	Covered by health insurance	Obese	MET < 600	No	No	No	Lower	Yes	no hospital admission	No	No	Widowed/Divorced/Separated	0	3	3	3	3	3	3	1	1	2	1	1	1	3	0	2	0	0	1
2007-2008	Robust	Assumed alive		76	Non-Hispanic White	3.14	Covered by health insurance	Overweight	MET < 600	Yes	No	No	Lower	Yes	no hospital admission	No	No	Married/Living with partner	0	2	3	3	2	3	3	1	0	2	1	1	1	3	2	2	2	2	2
2007-2008	Robust	Assumed alive		66	Other Hispanic	1.57	Covered by health insurance	Normal	MET < 600	No	No	No	High/Recommended	No	no hospital admission	No	No	Never married	0	3	3	2	3	3	3	1	2	2	1	3	1	3	2	2	1	2	3
2007-2008	Pre-frail	Assumed alive		75	Non-Hispanic White	2.19	Covered by health insurance	Overweight	MET>=600	No	No	No	Lower	No	no hospital admission	No	No	Married/Living with partner	0	3	3	3	2	2	2	2	2	2	1	1	1	3	2	1	1	2	2
2007-2008	Pre-frail	Assumed deceased	001	71	Non-Hispanic White	0.75	Covered by health insurance	Normal	MET < 600	Yes	No	No	High/Recommended	Yes	no hospital admission	No	No	Married/Living with partner	0	2	3	2	3	3	3	1	2	2	1	1	1	3	1	2	2	2	1
2007-2008	Robust	Assumed alive		66	Non-Hispanic White	4.29	Covered by health insurance	Obese	MET < 600	No	No	No	High/Recommended	Yes	no hospital admission	No	No	Widowed/Divorced/Separated	0	2	3	5	3	3	3	1	2	2	1	1	1	3	2	2	2	2	2
2007-2008	Robust	Assumed alive		70	Non-Hispanic White	5.00	Covered by health insurance	Normal	MET>=600	Yes	No	No	High/Recommended	No	no hospital admission	Yes	No	Married/Living with partner	0	2	3	5	3	3	3	1	2	1	1	1	1	3	2	2	2	2	1
2007-2008	Frail	Assumed alive		68	Non-Hispanic Black	0.11	Covered by health insurance	Overweight	MET < 600	No	No	No	Lower	No	<=3 times	No	No	Widowed/Divorced/Separated	0	3	2	2	2	3	3	1	2	2	1	1	1	3	2	2	2	2	3
2007-2008	Robust	Assumed deceased	010	75	Non-Hispanic White	2.50	Covered by health insurance	Normal	MET < 600	No	No	No	High/Recommended	Yes	no hospital admission	Yes	No	Married/Living with partner	0	2	3	4	3	3	3	1	1	2	1	1	1	3	1	2	2	1	3
2007-2008	Robust	Assumed alive		65	Non-Hispanic Black	5.00	Covered by health insurance	Obese	MET < 600	No	No	No	missing	Yes	no hospital admission	No	No	Married/Living with partner	0	3	3	5	0	0	0	0	1	2	1	1	1	1	2	2	2	2	2
2007-2008	Robust	Assumed alive		67	Other Hispanic	0.77	Covered by health insurance	Obese	MET>=600	Yes	No	No	Lower	No	no hospital admission	No	No	Widowed/Divorced/Separated	0	2	3	1	3	2	2	2	1	2	1	1	1	1	2	2	1	2	2
2007-2008	Robust	Assumed deceased	010	77	Non-Hispanic White	1.63	Covered by health insurance	Normal	MET < 600	No	No	No	Lower	No	no hospital admission	Yes	No	Married/Living with partner	0	3	2	3	3	2	2	2	2	2	1	1	1	2	0	2	2	2	2
2007-2008	Pre-frail	Assumed alive		71	Other Hispanic	1.16	Not covered by health insurance	Obese	MET < 600	Yes	No	No	Lower	No	<=3 times	Yes	No	Married/Living with partner	0	3	3	1	2	3	2	2	2	1	1	1	1	1	2	2	2	2	2
2007-2008	Robust	Assumed alive		66	Non-Hispanic White	2.55	Covered by health insurance	Normal	MET>=600	Yes	No	Yes	High/Recommended	Yes	no hospital admission	Yes	No	Widowed/Divorced/Separated	0	2	3	4	3	3	3	1	2	2	1	1	1	1	2	2	2	2	1
2007-2008	Robust	Assumed alive		80	Non-Hispanic White	3.14	Covered by health insurance	Obese	MET>=600	No	No	No	High/Recommended	Yes	no hospital admission	Yes	No	Married/Living with partner	0	2	3	5	3	3	3	1	2	2	1	3	1	3	2	2	2	2	3
2007-2008	Pre-frail	Assumed alive		67	Non-Hispanic White	4.16	Covered by health insurance	Overweight	MET>=600	Yes	No	No	High/Recommended	Yes	<=3 times	No	No	Widowed/Divorced/Separated	0	2	3	5	3	3	3	1	2	2	1	1	1	1	2	2	2	2	2
2007-2008	Robust	Assumed alive		74	Other Hispanic	0.99	Covered by health insurance	Normal	MET>=600	No	No	No	missing	No	no hospital admission	No	No	Married/Living with partner	0	3	0	2	0	0	0	0	0	0	1	1	1	3	2	2	2	2	1
2007-2008	Robust	Assumed alive		80	Non-Hispanic White	1.15	Covered by health insurance	Overweight	MET < 600	No	No	Yes	High/Recommended	No	<=3 times	Yes	No	Widowed/Divorced/Separated	0	3	3	5	3	3	3	1	2	2	1	1	1	3	2	2	1	0	3
2007-2008	Pre-frail	Assumed alive		76	Non-Hispanic Black		Covered by health insurance	Normal	MET < 600	No	No	No	High/Recommended	Yes	no hospital admission	No	No	Widowed/Divorced/Separated	0	3	3	2	3	3	3	1	0	2	1	1	1	3	2	2	1	2	3
2007-2008	Robust	Assumed alive		70	Non-Hispanic White	3.02	Covered by health insurance	Overweight	MET < 600	Yes	No	No	Lower	No	no hospital admission	No	No	Married/Living with partner	0	3	3	3	2	3	3	1	2	2	1	1	1	1	2	2	1	2	3
2007-2008	Robust	Assumed alive		76	Non-Hispanic White	1.79	Covered by health insurance	Normal	MET < 600	No	No	No	Lower	Yes	no hospital admission	No	No	Married/Living with partner	0	3	3	3	2	3	3	1	2	2	1	3	1	2	2	2	1	2	3
2007-2008	Pre-frail	Assumed alive		68	Non-Hispanic Black	2.91	Covered by health insurance	Obese	MET < 600	Yes	No	No	Lower	No	no hospital admission	No	No	Married/Living with partner	0	2	3	5	2	3	3	1	2	2	1	1	1	3	2	2	1	2	2
2007-2008	Robust	Assumed alive		78	Non-Hispanic White	2.45	Covered by health insurance	Overweight	MET < 600	No	No	No	Lower	Yes	no hospital admission	No	No	Widowed/Divorced/Separated	0	3	3	3	2	3	3	1	1	2	1	1	1	1	2	2	2	2	2
2007-2008	Pre-frail	Assumed alive		65	Other Hispanic	0.37	Covered by health insurance	Normal	MET>=600	No	No	No	Lower	Yes	no hospital admission	No	No	Widowed/Divorced/Separated	0	2	3	1	2	3	2	2	2	2	1	3	3	1	1	2	1	2	2
2007-2008	Pre-frail	Assumed alive		80	Non-Hispanic White	1.47	Covered by health insurance	Overweight	MET>=600	No	No	No	missing	Yes	no hospital admission	No	No	Widowed/Divorced/Separated	0	3	0	3	0	0	0	0	0	2	1	1	1	1	2	2	1	2	3
2007-2008	Pre-frail	Assumed alive		80	Non-Hispanic White	1.47	Covered by health insurance	Normal	MET < 600	No	No	No	High/Recommended	Yes	no hospital admission	Refused/dont know	No	Widowed/Divorced/Separated	0	3	0	2	3	3	3	1	0	0	1	1	1	3	2	0	2	2	1
2007-2008	Robust	Assumed alive		71	Other Hispanic	0.00	Covered by health insurance	Overweight	MET>=600	No	No	No	Lower	No	no hospital admission	No	No	Widowed/Divorced/Separated	0	3	3	1	2	3	2	2	2	2	1	1	1	3	2	2	2	2	2
2007-2008	Robust	Assumed alive		70	Non-Hispanic White	3.65	Covered by health insurance	Overweight	MET < 600	No	No	No	Lower	No	no hospital admission	No	No	Married/Living with partner	0	3	3	4	2	3	2	2	2	2	1	1	1	3	2	2	2	1	1
2007-2008	Robust	Assumed alive		70	Non-Hispanic White	2.14	Covered by health insurance	Overweight	MET>=600	Yes	No	No	High/Recommended	Yes	no hospital admission	Yes	No	Married/Living with partner	0	3	3	3	2	3	3	1	2	2	1	3	3	2	2	2	2	2	3
2007-2008	Pre-frail	Assumed alive		66	Non-Hispanic White	5.00	Covered by health insurance	Obese	MET < 600	Yes	No	No	High/Recommended	Yes	no hospital admission	No	No	Married/Living with partner	0	3	3	5	3	3	3	1	2	2	1	1	1	3	2	2	2	2	1
2007-2008	Pre-frail	Assumed alive		75	Non-Hispanic White	1.64	Covered by health insurance	Obese	MET < 600		No	No	High/Recommended	No	no hospital admission	No	No	Married/Living with partner	0	3	3	2	3	3	3	1	1	2	1	3	1	3	2	2	2	2	2
2007-2008	Pre-frail	Assumed alive		80	Non-Hispanic White	2.14	Covered by health insurance	Overweight	MET < 600	No	No	No	High/Recommended	Yes	no hospital admission	No	No	Married/Living with partner	0	3	3	4	3	3	3	1	2	2	1	1	3	3	2	0	0	0	2
2007-2008	Pre-frail	Assumed deceased	001	80	Non-Hispanic White	1.67	Covered by health insurance	Obese	MET < 600	Yes	No	Yes	Lower	No	no hospital admission	No	No	Widowed/Divorced/Separated	0	2	3	3	2	2	2	2	2	2	1	1	1	1	2	2	2	2	3
2007-2008	Robust	Assumed alive		71	Non-Hispanic White	3.69	Covered by health insurance	Obese	MET < 600	Yes	No	No	High/Recommended	Yes	no hospital admission	No	No	Widowed/Divorced/Separated	0	3	3	4	2	3	3	1	2	2	1	1	1	1	0	2	1	2	3
2007-2008	Pre-frail	Assumed deceased	010	69	Mexican American	1.95	Not covered by health insurance	Obese	MET < 600	No	No	No	Lower	No	no hospital admission	No	No	Widowed/Divorced/Separated	0	2	0	1	2	2	2	2	0	0	1	1	1	3	0	1	1	1	2
2007-2008	Pre-frail	Assumed deceased	003	75	Non-Hispanic White	1.96	Covered by health insurance	Overweight	MET < 600	No	No	No	Lower	No	no hospital admission	No	No	Widowed/Divorced/Separated	0	3	3	2	3	2	2	1	2	2	1	1	1	1	0	0	0	0	1
2007-2008	Pre-frail	Assumed alive		68	Non-Hispanic White	5.00	Covered by health insurance	Normal	MET>=600	Yes	No	Yes	High/Recommended	No	no hospital admission	No	No	Widowed/Divorced/Separated	0	2	3	5	3	3	3	1	2	2	1	1	1	1	2	2	2	2	1
2007-2008	Robust	Assumed alive		76	Non-Hispanic White	2.63	Covered by health insurance	Normal	MET < 600	Yes	No	No	High/Recommended	Yes	no hospital admission	No	No	Married/Living with partner	0	2	3	2	3	3	3	1	2	2	1	1	1	1	0	2	2	2	3
2007-2008	Pre-frail	Assumed alive		70	Non-Hispanic White	0.94	Covered by health insurance	Normal	MET < 600	No	No	No	High/Recommended	Yes	no hospital admission	No	No	Married/Living with partner	0	2	3	1	3	3	3	1	1	2	1	1	1	1	2	1	2	2	3
2007-2008	Pre-frail	Assumed alive		70	Mexican American		Covered by health insurance	Obese	MET < 600	No	No	No	High/Recommended	No	no hospital admission	No	No	Married/Living with partner	0	3	3	1	3	3	3	1	1	2	1	3	1	2	2	2	2	2	2
2007-2008	Robust	Assumed alive		65	Other Hispanic	4.02	Covered by health insurance	Overweight	MET>=600	No	No	No	Lower	Yes	<=3 times	No	No	Married/Living with partner	0	2	3	5	2	3	3	1	2	2	1	3	1	3	2	2	1	1	2
2007-2008	Robust	Assumed alive		80	Non-Hispanic White	1.27	Covered by health insurance	Normal	MET>=600	No	No	Yes	High/Recommended	Yes	no hospital admission	No	No	Widowed/Divorced/Separated	0	2	3	3	3	3	3	1	2	2	1	3	3	3	0	2	1	2	3
2007-2008	Frail	Assumed alive		71	Non-Hispanic White	5.00	Covered by health insurance	Normal	MET < 600	Yes	No	No	Lower	Yes	no hospital admission	Yes	No	Widowed/Divorced/Separated	0	3	0	4	2	3	3	1	0	0	1	1	1	1	1	1	2	2	3
2007-2008	Robust	Assumed alive		65	Non-Hispanic White	1.61	Covered by health insurance	Normal	MET < 600	Yes	No	Yes	Lower	No	no hospital admission	No	No	Widowed/Divorced/Separated	0	2	3	3	2	2	2	2	1	2	1	3	1	3	2	2	2	2	1
2007-2008	Robust	Assumed alive		78	Non-Hispanic White	1.92	Covered by health insurance	Overweight	MET < 600	Yes	No	No	Lower	No	no hospital admission	No	No	Widowed/Divorced/Separated	0	3	3	4	2	3	3	2	0	2	1	3	1	3	2	2	2	2	3
2007-2008	Pre-frail	Assumed alive		77	Non-Hispanic White	1.54	Covered by health insurance	Obese	MET < 600	No	No	No	Lower	No	no hospital admission	No	No	Widowed/Divorced/Separated	0	3	3	3	3	3	3	1	2	2	1	1	1	1	2	2	1	2	1
2007-2008	Robust	Assumed alive		76	Non-Hispanic White	1.24	Covered by health insurance	Normal	MET>=600	Yes	No	Yes	Lower	Yes	no hospital admission	Yes	Yes	Married/Living with partner	0	2	3	4	2	2	2	1	2	2	1	3	1	3	2	2	2	1	2
2007-2008	Pre-frail	Assumed alive		69	Mexican American		Covered by health insurance	Obese	MET < 600	No	No	No	High/Recommended	No	<=3 times	Yes	No	Widowed/Divorced/Separated	0	3	3	1	3	3	3	1	2	2	1	1	1	1	0	0	0	2	3
2007-2008	Robust	Assumed alive		71	Other Hispanic	2.84	Covered by health insurance	Obese	MET>=600	No	No	No	Lower	No	no hospital admission	No	No	Married/Living with partner	0	2	3	1	2	2	2	2	2	2	1	1	1	3	2	2	2	2	1
2009-2010	Robust	Assumed alive		65	Mexican American	0.54	Not covered by health insurance	Overweight	MET < 600	No	No	No	High/Recommended	No	no hospital admission	No	No	Married/Living with partner	0	3	3	1	3	3	3	1	2	2	1	1	1	3	1	2	2	2	3
2009-2010	Pre-frail	Assumed alive		80	Non-Hispanic White	1.03	Covered by health insurance	Overweight	MET < 600	No	No	Yes	High/Recommended	No	no hospital admission	Yes	No	Married/Living with partner	0	2	3	2	3	3	3	1	2	2	1	1	1	3	2	2	2	2	1
2009-2010	Pre-frail	Assumed alive		80	Non-Hispanic White	5.00	Covered by health insurance	Normal	MET < 600	No	No	No	Lower	Yes	no hospital admission	Yes	No	Never married	0	2	3	4	3	3	2	2	2	2	1	1	1	1	1	2	2	2	3
2009-2010	Pre-frail	Assumed deceased	001	66	Mexican American	0.63	Not covered by health insurance	Normal	MET < 600	Yes	No	No	High/Recommended	No	no hospital admission	No	No	Widowed/Divorced/Separated	0	3	3	1	3	3	3	1	2	2	1	1	1	3	2	2	1	2	2
2009-2010	Pre-frail	Assumed alive		76	Non-Hispanic Black	1.24	Covered by health insurance	Obese	MET < 600	No	No	No	Lower	Yes	no hospital admission	No	No	Widowed/Divorced/Separated	0	3	3	4	2	2	2	2	1	2	1	1	1	1	1	2	2	2	2
2009-2010	Robust	Assumed deceased	002	70	Non-Hispanic White	5.00	Covered by health insurance	Obese	MET < 600	Yes	No	No	High/Recommended	No	<=3 times	Yes	No	Widowed/Divorced/Separated	0	2	3	2	3	3	3	1	2	2	1	1	1	3	2	0	2	2	3
2009-2010	Pre-frail	Assumed alive		70	Non-Hispanic Black	5.00	Covered by health insurance	Obese	MET < 600	Yes	No	No	Lower	Yes	<=3 times	No	No	Widowed/Divorced/Separated	0	2	3	2	2	3	3	2	2	2	1	1	3	3	2	2	2	2	3
2009-2010	Pre-frail	Assumed alive		66	Mexican American	0.42	Not covered by health insurance	Obese	MET>=600	No	No	No	High/Recommended	No	no hospital admission	No	No	Widowed/Divorced/Separated	0	2	3	4	3	3	3	1	2	2	1	1	1	3	2	2	2	2	3
2009-2010	Pre-frail	Assumed alive		80	Non-Hispanic White	3.43	Covered by health insurance	Normal	MET>=600	No	No	No	Lower	No	no hospital admission	Yes	No	Married/Living with partner	0	3	3	5	2	2	2	2	2	2	1	3	1	1	1	2	2	2	2
2009-2010	Pre-frail	Assumed alive		70	Non-Hispanic Black	1.37	Covered by health insurance	Overweight	MET>=600	No	No	No	High/Recommended	No	no hospital admission	No	No	Widowed/Divorced/Separated	0	3	3	2	3	3	3	1	1	2	1	3	1	3	2	2	1	1	2
2009-2010	Robust	Assumed alive		74	Non-Hispanic White	2.77	Covered by health insurance	Overweight	MET>=600	No	No	No	High/Recommended	No	no hospital admission	No	No	Widowed/Divorced/Separated	0	3	3	2	3	3	3	1	2	2	1	1	1	3	2	2	2	2	3
2009-2010	Pre-frail	Assumed alive		74	Non-Hispanic White	0.83	Covered by health insurance	Obese	MET < 600	Yes	No	No	High/Recommended	No	no hospital admission	Yes	No	Widowed/Divorced/Separated	0	3	3	2	3	3	3	1	2	2	1	1	1	3	2	2	1	2	1
2009-2010	Robust	Assumed alive		66	Non-Hispanic Black	5.00	Covered by health insurance	Obese	MET>=600	No	No	No	Lower	Yes	no hospital admission	No	No	Married/Living with partner	0	3	3	5	2	3	3	2	2	2	1	1	1	3	2	2	2	2	3
2009-2010	Robust	Assumed alive		80	Non-Hispanic White	1.51	Covered by health insurance	Obese	MET < 600	No	No	No	Lower	Yes	no hospital admission	Yes	No	Married/Living with partner	0	3	3	2	2	2	3	2	2	2	1	1	1	2	1	1	2	2	3
2009-2010	Robust	Assumed alive		80	Non-Hispanic White	2.75	Covered by health insurance	Overweight	MET < 600	No	No	No	Lower	Yes	no hospital admission	No	No	Married/Living with partner	0	2	3	3	3	3	3	1	2	2	1	3	1	3	2	2	2	2	3
2009-2010	Robust	Assumed alive		72	Other Hispanic	4.37	Covered by health insurance	Normal	MET < 600	No	No	Yes	Lower	No	no hospital admission	No	Yes	Married/Living with partner	0	2	3	4	3	3	3	1	2	2	1	3	1	1	2	2	0	2	3
2009-2010	Robust	Assumed alive		79	Non-Hispanic White	3.69	Covered by health insurance	Normal	MET < 600	Yes	No	Yes	Lower	No	no hospital admission	Yes	No	Widowed/Divorced/Separated	0	2	3	5	2	3	3	1	2	2	1	1	1	3	2	1	2	2	2
2009-2010	Frail	Assumed alive		67	Other Hispanic	1.20	Covered by health insurance	Obese	MET < 600	Yes	No	No	missing	No	no hospital admission	Yes	No	Married/Living with partner	0	3	3	2	0	0	0	0	2	2	1	1	1	1	2	2	2	2	1
2009-2010	Pre-frail	Assumed alive		67	Non-Hispanic White	1.29	Covered by health insurance	Overweight	MET < 600	Yes	No	No	Lower	No	no hospital admission	No	No	Widowed/Divorced/Separated	0	2	3	2	2	3	3	1	1	2	1	1	1	3	2	1	2	2	3
2009-2010	Robust	Assumed alive		80	Non-Hispanic White	1.39	Covered by health insurance	Overweight	MET>=600	No	No	No	Lower	No	no hospital admission	Yes	No	Widowed/Divorced/Separated	0	3	3	3	2	3	3	2	2	2	1	1	3	3	2	2	2	2	2
2009-2010	Pre-frail	Assumed alive		65	Non-Hispanic White	4.12	Covered by health insurance	Normal	MET>=600	No	No	No	Lower	Yes	no hospital admission	No	No	Married/Living with partner	0	2	3	3	3	3	3	1	2	2	1	1	1	3	2	1	2	2	3
2009-2010	Robust	Assumed alive		65	Other Hispanic	1.11	Covered by health insurance	Overweight	MET < 600	No	No	No	Lower	Yes	no hospital admission	No	No	Widowed/Divorced/Separated	0	3	3	4	3	3	3	1	2	2	1	1	1	3	2	2	0	0	3
2009-2010	Robust	Assumed alive		80	Mexican American	1.29	Covered by health insurance	Normal	MET>=600	No	No	No	Lower	No	no hospital admission	Yes	No	Widowed/Divorced/Separated	0	2	3		3	3	3	1	2	2	1	1	1	1	2	2	2	2	2
2009-2010	Robust	Assumed alive		71	Non-Hispanic White	1.08	Covered by health insurance	Overweight	MET < 600	Yes	No	No	High/Recommended	No	no hospital admission	No	No	Widowed/Divorced/Separated	0	2	3	4	3	3	3	1	1	2	1	3	1	3	2	2	1	2	3
2009-2010	Robust	Assumed alive		78	Non-Hispanic Black	3.43	Covered by health insurance	Obese	MET < 600	No	No	No	Lower	No	no hospital admission	No	No	Married/Living with partner	0	2	0	4	2	3	2	2	0	0	1	1	1	2	2	2	2	2	3
2009-2010	Pre-frail	Assumed alive		67	Non-Hispanic White		Covered by health insurance	Obese	MET < 600	Yes	No	No	High/Recommended	No	no hospital admission	No	No	Married/Living with partner	0	3	3	3	3	3	3	1	2	2	1	3	1	3	2	2	1	2	2
2009-2010	Pre-frail	Assumed alive		69	Non-Hispanic White	5.00	Covered by health insurance	Overweight	MET>=600	No	No	No	Lower	Yes	no hospital admission	No	No	Widowed/Divorced/Separated	0	2	3	4	3	3	3	1	2	2	1	3	1	3	2	2	1	2	3
2009-2010	Robust	Assumed alive		75	Non-Hispanic White		Covered by health insurance	Normal	MET < 600	Yes	No	No	Lower	No	no hospital admission	Yes	No	Widowed/Divorced/Separated	0	2	3	2	2	3	2	2	2	2	1	3	1	3	1	2	2	2	2
2009-2010	Robust	Assumed alive		80	Non-Hispanic White	5.00	Covered by health insurance	Normal	MET>=600	No	No	No	Lower	Yes	no hospital admission	No	No	Widowed/Divorced/Separated	0	2	3	4	3	3	3	1	2	2	1	3	1	3	2	1	2	2	3
2009-2010	Robust	Assumed alive		65	Non-Hispanic Black		Covered by health insurance	Normal	MET>=600	Yes	No	No	Lower	Yes	no hospital admission	Yes	No	Married/Living with partner	0	2	3	4	2	3	3	2	2	2	1	3	1	3	2	2	1	2	2
2009-2010	Pre-frail	Assumed alive		80	Non-Hispanic White	1.85	Covered by health insurance	Overweight	MET < 600	No	No	No	Lower	No	no hospital admission	No	No	Widowed/Divorced/Separated	0	2	3	3	2	3	3	1	1	2	1	3	1	2	2	2	1	2	1
2009-2010	Pre-frail	Assumed alive		69	Non-Hispanic White	1.11	Covered by health insurance	Overweight	MET < 600	Yes	No	No	Lower	No	no hospital admission	No	No	Widowed/Divorced/Separated	0	2	3	1	2	3	3	1	2	2	1	1	1	3	2	2	1	2	1
2009-2010	Pre-frail	Assumed alive		75	Non-Hispanic Black	0.79	Covered by health insurance	Obese	MET>=600	No	No	No	High/Recommended	Yes	no hospital admission	No	No	Widowed/Divorced/Separated	0	2	3	3	3	3	3	2	1	2	1	1	3	1	2	2	1	2	3
2009-2010	Pre-frail	Assumed alive		78	Non-Hispanic White	3.09	Covered by health insurance	Overweight	MET>=600	No	No	Yes	Lower	Yes	no hospital admission	No	No	Married/Living with partner	0	3	0	3	2	3	2	2	0	0	1	3	1	3	2	2	2	1	3
2009-2010	Robust	Assumed alive		80	Mexican American		Covered by health insurance	Overweight	MET < 600	No	No	No	Lower	No	no hospital admission	No	No	Widowed/Divorced/Separated	0	3	3	1	2	2	2	2	1	2	1	1	1	3	2	2	2	2	1
2009-2010	Robust	Assumed alive		65	Non-Hispanic White	3.50	Covered by health insurance	Obese	MET>=600	Yes	No	No	Lower	Yes	no hospital admission	Yes	No	Married/Living with partner	0	2	3	4	2	3	3	1	2	2	1	1	1	3	2	2	1	2	1
2009-2010	Robust	Assumed alive		80	Non-Hispanic White	3.32	Covered by health insurance	Overweight	MET < 600	Yes	No	No	High/Recommended	Yes	no hospital admission	Yes	No	Widowed/Divorced/Separated	0	2	3	5	3	3	3	1	2	2	1	1	3	1	2	2	2	2	2
2009-2010	Frail	Assumed alive		67	Non-Hispanic White	3.43	Covered by health insurance	Obese	MET < 600	Yes	No	No	High/Recommended	Yes	no hospital admission	No	No	Married/Living with partner	0	2	3	3	3	3	3	1	2	2	1	3	1	3	2	2	2	1	2
2009-2010	Robust	Assumed alive		67	Non-Hispanic White	1.16	Covered by health insurance	Obese	MET>=600	No	No	No	Lower	No	no hospital admission	No	No	Widowed/Divorced/Separated	0	3	3	3	2	3	2	2	1	2	1	1	1	3	2	2	2	2	1
2009-2010	Robust	Assumed alive		78	Non-Hispanic White	4.12	Covered by health insurance	Normal	MET>=600	Yes	No	No	Lower	Yes	no hospital admission	No	No	Married/Living with partner	0	2	3	5	2	3	3	1	2	2	1	3	1	3	2	1	2	2	2
2009-2010	Robust	Assumed alive		78	Non-Hispanic White	0.42	Covered by health insurance	Overweight	MET>=600	Yes	Yes	Yes	Lower	Yes	no hospital admission	Yes	No	Widowed/Divorced/Separated	0	3	3	4	3	3	2	2	2	2	1	3	1	3	2	2	1	2	3
2009-2010	Pre-frail	Assumed alive		77	Non-Hispanic White	1.31	Covered by health insurance	Obese	MET < 600	No	No	No	High/Recommended	No	no hospital admission	No	No	Widowed/Divorced/Separated	0	3	3	1	3	3	2	2	1	2	1	3	1	3	2	2	2	2	3
2009-2010	Pre-frail	Assumed alive		73	Mexican American	1.81	Covered by health insurance	Obese	MET < 600	No	No	No	Lower	No	no hospital admission	No	No	Married/Living with partner	0	3	3	1	3	2	3	2	2	2	1	1	1	2	2	1	2	2	2
2009-2010	Robust	Assumed alive		68	Non-Hispanic White	3.43	Covered by health insurance	Normal	MET>=600	No	No	No	Lower	Yes	no hospital admission	No	No	Married/Living with partner	0	3	3	4	2	3	3	1	2	2	1	3	1	2	2	1	2	1	2
2009-2010	Pre-frail	Assumed alive		70	Non-Hispanic Black	2.46	Covered by health insurance	Obese	MET < 600	Yes	No	No	High/Recommended	No	no hospital admission	No	No	Widowed/Divorced/Separated	0	2	3	5	3	3	3	1	1	2	1	1	1	1	2	2	2	2	2
2009-2010	Pre-frail	Assumed alive		71	Non-Hispanic White	1.03	Covered by health insurance	Obese	MET < 600	No	No	No	Lower	No	no hospital admission	No	No	Widowed/Divorced/Separated	0	3	3	4	2	2	3	1	2	2	1	1	1	3	2	2	1	2	2
2009-2010	Frail	Assumed alive		66	Non-Hispanic White	1.51	Covered by health insurance	Obese	MET>=600	Yes	No	No	Lower	No	<=3 times	No	No	Widowed/Divorced/Separated	0	2	3	2	2	3	3	1	1	2	1	1	1	3	2	1	1	2	1
2009-2010	Robust	Assumed alive		72	Non-Hispanic Black	1.11	Covered by health insurance	Normal	MET>=600	Yes	No	No	High/Recommended	Yes	no hospital admission	No	No	Widowed/Divorced/Separated	0	3	3	3	3	3	3	1	1	2	1	1	3	3	2	2	2	2	3
2009-2010	Robust	Assumed alive		80	Mexican American	2.62	Covered by health insurance	Overweight	MET < 600	No	No	No	Lower	No	no hospital admission	Yes	No	Widowed/Divorced/Separated	0	3	3	3	2	3	2	1	2	2	1	1	1	1	2	2	1	2	3
2009-2010	Pre-frail	Assumed alive		80	Non-Hispanic White	1.63	Covered by health insurance	Normal	MET < 600	No	No	No	High/Recommended	No	no hospital admission	No	No	Widowed/Divorced/Separated	0	3	3	3	3	2	3	1	2	2	1	1	1	3	2	2	2	2	3
2009-2010	Frail	Assumed alive		70	Other Hispanic		Covered by health insurance	Obese	MET < 600	No	Yes	No	Lower	No	<=3 times	Yes	No	Never married	0	3	3	2	2	2	3	2	1	2	1	1	1	3	2	2	2	2	1
2009-2010	Robust	Assumed alive		73	Non-Hispanic White	5.00	Covered by health insurance	Obese	MET < 600	Yes	No	No	Lower	Yes	no hospital admission	Yes	No	Married/Living with partner	0	2	3	5	2	3	3	1	2	2	1	1	1	3	0	1	2	2	3
2009-2010	Robust	Assumed alive		68	Non-Hispanic White	1.78	Covered by health insurance	Overweight	MET>=600	No	No	No	High/Recommended	Yes	no hospital admission	No	No	Married/Living with partner	0	3	0	4	3	3	2	2	0	0	1	1	1	3	2	2	2	2	1
2009-2010	Robust	Assumed alive		67	Non-Hispanic White	5.00	Covered by health insurance	Normal	MET < 600	No	No	No	Lower	Yes	no hospital admission	Yes	Yes	Married/Living with partner	0	2	3	4	2	3	3	1	2	2	1	1	1	3	2	1	2	2	2
2009-2010	Pre-frail	Assumed alive		67	Non-Hispanic Black	1.11	Covered by health insurance	Obese	MET>=600	Yes	No	No	Lower	Yes	<=3 times	No	No	Widowed/Divorced/Separated	0	3	3	4	3	3	3	1	1	2	1	1	1	3	0	2	1	2	1
2009-2010	Pre-frail	Assumed alive		80	Non-Hispanic White	4.80	Covered by health insurance	Obese	MET < 600	No	No	No	Lower	Yes	no hospital admission	No	No	Married/Living with partner	0	3	0	5	2	2	2	1	0	0	1	3	1	3	2	2	1	2	2
2009-2010	Pre-frail	Assumed alive		76	Non-Hispanic White	1.44	Covered by health insurance	Obese	MET < 600	No	No	No	High/Recommended	Yes	no hospital admission	No	No	Widowed/Divorced/Separated	0	3	3	5	2	3	3	1	2	2	1	1	1	2	0	2	2	1	3
2009-2010	Pre-frail	Assumed alive		72	Mexican American	0.74	Covered by health insurance	Overweight	MET < 600	Yes	No	No	Lower	Yes	no hospital admission	No	No	Widowed/Divorced/Separated	0	2	3	2	3	2	3	2	2	2	1	1	1	3	2	2	2	1	1
2009-2010	Pre-frail	Assumed alive		67	Non-Hispanic White	1.92	Covered by health insurance	Overweight	MET < 600	No	No	Yes	High/Recommended	Yes	<=3 times	Yes	No	Married/Living with partner	0	2	3	4	3	3	3	1	2	2	1	3	1	3	2	2	1	2	3
2009-2010	Frail	Assumed alive		80	Non-Hispanic White	1.94	Covered by health insurance	Obese	MET < 600		No	No	High/Recommended	Yes	<=3 times	No	No	Widowed/Divorced/Separated	0	2	3	3	3	3	3	1	2	2	1	1	1	3	2	1	2	2	3
2009-2010	Robust	Assumed alive		77	Non-Hispanic White	3.00	Covered by health insurance	Obese	MET < 600	No	No	Yes	Lower	Yes	no hospital admission	Yes	Yes	Never married	0	3	0	5	2	3	2	2	0	0	1	1	3	3	2	2	2	2	3
2009-2010	Pre-frail	Assumed alive		70	Mexican American	0.92	Covered by health insurance	Obese	MET < 600	No	No	No	High/Recommended	Yes	no hospital admission	No	No	Widowed/Divorced/Separated	0	3	3	1	2	3	3	1	2	2	1	1	1	3	2	2	2	1	1
2009-2010	Robust	Assumed alive		80	Non-Hispanic White		Covered by health insurance	Obese	MET>=600	No	No	No	Lower	No	no hospital admission	No	No	Married/Living with partner	0	2	3	3	3	3	3	1	2	2	1	3	1	3	2	2	2	2	1
2009-2010	Pre-frail	Assumed alive		70	Non-Hispanic White	1.85	Covered by health insurance	Obese	MET < 600	Yes	No	No	High/Recommended	No	<=3 times	No	No	Widowed/Divorced/Separated	0	2	2	2	3	3	3	1	2	2	1	1	1	2	2	1	2	2	2
2009-2010	Pre-frail	Assumed alive		80	Non-Hispanic White	5.00	Covered by health insurance	Normal	MET < 600	Yes	No	Yes	Lower	Yes	no hospital admission	No	No	Widowed/Divorced/Separated	0	3	3	4	3	3	3	1	2	2	3	1	3	3	2	1	1	2	3
2009-2010	Robust	Assumed alive		72	Non-Hispanic White	4.92	Covered by health insurance	Overweight	MET < 600	No	No	No	High/Recommended	No	no hospital admission	No	No	Married/Living with partner	0	2	3	4	3	3	3	1	2	2	1	1	1	3	2	2	2	2	3
2009-2010	Robust	Assumed alive		73	Non-Hispanic White	1.85	Covered by health insurance	Obese	MET < 600	No	No	No	High/Recommended	Yes	<=3 times	No	No	Widowed/Divorced/Separated	0	3	3	4	3	3	3	1	1	2	1	1	3	1	2	2	2	2	1
2009-2010	Robust	Assumed alive		73	Non-Hispanic White	2.64	Covered by health insurance	Normal	MET < 600	Yes	No	Yes	High/Recommended	No	no hospital admission	Yes	No	Married/Living with partner	0	3	3	3	3	3	3	1	2	2	1	3	3	3	2	2	2	2	3
2009-2010	Robust	Assumed alive		65	Non-Hispanic White	5.00	Covered by health insurance	Overweight	MET < 600	No	No	No	High/Recommended	No	no hospital admission	No	No	Married/Living with partner	0	3	3	5	3	3	3	1	2	2	1	3	1	3	2	1	2	1	2
2009-2010	Frail	Assumed alive		72	Non-Hispanic White	5.00	Covered by health insurance	Obese	MET < 600	No	No	No	Lower	Yes	<=3 times	No	No	Widowed/Divorced/Separated	0	2	3	3	3	3	2	1	2	2	1	1	1	3	2	2	1	2	2
2009-2010	Robust	Assumed alive		73	Non-Hispanic White	5.00	Covered by health insurance	Obese	MET>=600	No	No	No	High/Recommended	No	no hospital admission	No	No	Widowed/Divorced/Separated	0	2	3	5	3	3	3	1	2	2	1	1	1	3	2	2	2	2	3
2009-2010	Robust	Assumed alive		65	Non-Hispanic Black	4.12	Covered by health insurance	Obese	MET>=600	Yes	No	No	High/Recommended	Yes	no hospital admission	No	No	Married/Living with partner	0	2	3	4	3	3	3	1	2	2	1	1	1	3	2	2	1	2	2
2009-2010	Frail	Assumed alive		68	Non-Hispanic White	0.91	Covered by health insurance	Normal	MET < 600	No	No	No	missing	Yes	no hospital admission	No	No	Married/Living with partner	0	3	3	3	0	0	0	0	2	2	1	1	1	3	1	2	1	2	2
2009-2010	Robust	Assumed alive		66	Non-Hispanic Black	5.00	Covered by health insurance	Overweight	MET < 600	Yes	No	No	High/Recommended	Yes	no hospital admission	No	No	Married/Living with partner	0	2	3	5	2	3	3	1	2	2	1	3	1	3	2	2	2	2	2
2009-2010	Robust	Assumed alive		71	Mexican American	0.97	Covered by health insurance	Obese	MET>=600	Yes	No	Yes	Lower	No	no hospital admission	No	No	Widowed/Divorced/Separated	0	3	3	1	2	3	3	1	2	2	1	1	1	3	2	2	1	2	3
2009-2010	Pre-frail	Assumed alive		68	Other Hispanic	4.12	Covered by health insurance	Obese	MET < 600	Yes	No	No	Lower	Yes	no hospital admission	Yes	No	Married/Living with partner	0	3	3	1	2	3	3	1	2	2	1	1	3	1	0	1	1	2	2
2009-2010	Frail	Assumed alive		77	Other Hispanic		Covered by health insurance	Overweight	MET>=600	No	No	No	Lower	No	no hospital admission	No	No	Widowed/Divorced/Separated	0	2	3	1	2	3	3	1	2	2	1	1	1	1	2	2	1	2	3
2009-2010	Robust	Assumed alive		68	Non-Hispanic White	2.40	Covered by health insurance	Obese	MET < 600	Yes	No	Yes	Lower	No	no hospital admission	No	No	Married/Living with partner	0	3	3	3	2	2	2	2	1	2	1	1	1	3	2	2	2	2	1
2009-2010	Pre-frail	Assumed alive		66	Other Hispanic		Covered by health insurance	Overweight	MET < 600	No	No	No	Lower	Yes	no hospital admission	No	No	Widowed/Divorced/Separated	0	2	3	3	2	2	2	2	2	2	1	1	3	3	1	2	1	2	3
2009-2010	Robust	Assumed alive		67	Non-Hispanic Black	1.24	Covered by health insurance	Obese	MET>=600	Yes	No	No	Lower	No	no hospital admission	No	Yes	Married/Living with partner	0	2	0	4	2	3	3	1	0	0	1	1	1	1	2	2	2	2	3
2009-2010	Robust	Assumed alive		70	Non-Hispanic White	2.75	Covered by health insurance	Normal	MET>=600	Yes	No	No	Lower	Yes	no hospital admission	Refused/dont know	No	Married/Living with partner	0	2	3	3	2	3	3	2	2	2	1	3	1	3	2	1	1	2	2
2009-2010	Robust	Assumed alive		71	Non-Hispanic White	3.23	Covered by health insurance	Obese	MET < 600	No	No	No	Lower	No	no hospital admission	No	Yes	Married/Living with partner	0	3	3	2	2	3	3	2	2	2	1	3	1	3	2	2	2	2	3
2009-2010	Robust	Assumed alive		67	Other Hispanic	5.00	Covered by health insurance	Normal	MET>=600	No	No	Yes	High/Recommended	No	no hospital admission	Yes	No	Widowed/Divorced/Separated	0	2	3	5	3	3	3	1	2	2	1	1	1	1	2	2	1	2	2
2009-2010	Pre-frail	Assumed alive		79	Non-Hispanic White	1.66	Covered by health insurance	Obese	MET < 600	No	No	No	Lower	No	no hospital admission	No	Yes	Widowed/Divorced/Separated	0	2	3	3	2	3	3	2	2	2	1	3	3	3	2	2	1	2	3
2009-2010	Pre-frail	Assumed alive		80	Non-Hispanic White	0.83	Covered by health insurance	Overweight	MET < 600	No	No	No	High/Recommended	Refused/dont know	no hospital admission	Yes	No	Widowed/Divorced/Separated	0	0	3	1	3	3	3	1	2	2	1	1	1	1	2	2	2	2	3
2009-2010	Robust	Assumed alive		77	Non-Hispanic White	2.26	Covered by health insurance	Normal	MET < 600	No	No	No	High/Recommended	No	no hospital admission	Yes	No	Married/Living with partner	0	2	3	4	3	3	3	1	2	2	1	1	1	3	1	2	2	2	3
2009-2010	Frail	Assumed alive		68	Non-Hispanic White	5.00	Covered by health insurance	Overweight	MET < 600	Yes	Yes	No	Lower	Yes	<=3 times	Yes	No	Married/Living with partner	0	2	3	4	2	2	2	2	2	2	1	3	1	1	2	2	2	1	2
2009-2010	Robust	Assumed alive		70	Non-Hispanic White	5.00	Covered by health insurance	Overweight	MET>=600	Yes	No	No	High/Recommended	Yes	no hospital admission	No	Yes	Married/Living with partner	0	2	3	5	3	3	3	1	2	2	1	1	3	3	2	2	2	2	1
2009-2010	Robust	Assumed alive		70	Non-Hispanic White	1.72	Covered by health insurance	Obese	MET < 600	Yes	No	No	High/Recommended	No	no hospital admission	No	No	Married/Living with partner	0	2	3	2	2	3	3	1	2	2	1	1	1	2	2	2	2	2	1
2009-2010	Pre-frail	Assumed alive		75	Mexican American	1.03	Covered by health insurance	Normal	MET < 600	Yes	No	No	Lower	No	<=3 times	No	No	Married/Living with partner	0	2	3	1	3	2	2	2	2	2	1	1	1	1	2	2	0	1	1
2009-2010	Pre-frail	Assumed alive		77	Non-Hispanic White	5.00	Covered by health insurance	Normal	MET < 600	No	No	No	High/Recommended	No	no hospital admission	No	No	Widowed/Divorced/Separated	0	2	3	4	3	2	3	1	2	2	1	3	1	1	2	1	2	2	2
2009-2010	Robust	Assumed alive		80	Non-Hispanic White	2.03	Covered by health insurance	Overweight	MET < 600	Yes	No	Yes	Lower	Yes	no hospital admission	No	No	Widowed/Divorced/Separated	0	2	3	2	3	2	3	1	2	2	1	3	3	3	2	1	2	2	3
2009-2010	Robust	Assumed alive		73	Other Hispanic	3.65	Covered by health insurance	Obese	MET>=600	No	No	No	Lower	No	no hospital admission	No	Yes	Married/Living with partner	0	3	3	1	2	3	3	1	1	2	1	1	1	1	2	2	1	2	1
2009-2010	Robust	Assumed alive		66	Non-Hispanic White	5.00	Covered by health insurance	Obese	MET < 600	Yes	No	No	High/Recommended	Yes	no hospital admission	No	No	Married/Living with partner	0	2	3	4	3	2	3	1	1	2	1	3	1	1	1	2	2	2	2
2009-2010	Robust	Assumed alive		80	Non-Hispanic White	1.48	Covered by health insurance	Obese	MET>=600	No	No	No	High/Recommended	No	no hospital admission	Yes	No	Widowed/Divorced/Separated	0	3	3	1	3	3	3	1	2	2	1	1	1	3	2	2	2	2	3
2009-2010	Robust	Assumed alive		79	Non-Hispanic White	3.51	Covered by health insurance	Overweight	MET>=600	Yes	No	No	Lower	Yes	no hospital admission	No	No	Widowed/Divorced/Separated	0	2	3	5	2	3	3	1	1	2	1	1	1	3	2	2	2	2	1
2009-2010	Robust	Assumed alive		67	Non-Hispanic White	1.29	Covered by health insurance	Overweight	MET>=600	No	No	No	High/Recommended	Yes	no hospital admission	Yes	No	Widowed/Divorced/Separated	0	2	3	3	3	3	3	1	2	2	1	1	1	1	2	1	2	2	1
2009-2010	Pre-frail	Assumed alive		71	Other Hispanic	2.09	Covered by health insurance	Normal	MET < 600	No	No	No	High/Recommended	Yes	no hospital admission	Yes	No	Married/Living with partner	0	3	3	3	3	3	3	1	2	2	1	3	1	3	1	1	1	2	2
2009-2010	Pre-frail	Assumed alive		67	Mexican American	1.11	Covered by health insurance	Overweight	MET < 600	Yes	No	No	Lower	No	<=3 times	Yes	No	Widowed/Divorced/Separated	0	3	3	2	2	3	3	2	2	2	1	1	1	3	0	2	1	1	3
2009-2010	Frail	Assumed alive		77	Non-Hispanic Black	1.66	Covered by health insurance	Obese	MET < 600	Yes	No	No	High/Recommended	No	<=3 times	No	Yes	Widowed/Divorced/Separated	0	2	3	4	3	3	3	1	2	2	1	1	1	3	2	2	1	2	2
2009-2010	Frail	Assumed alive		80	Non-Hispanic White	2.77	Covered by health insurance	Obese	MET < 600	No	No	No	Lower	Yes	no hospital admission	No	No	Widowed/Divorced/Separated	0	3	3	1	3	3	2	2	2	2	1	1	3	1	2	2	1	1	2
2009-2010	Robust	Assumed alive		67	Non-Hispanic Black	5.00	Covered by health insurance	Obese	MET < 600	No	No	No	Lower	No	no hospital admission	Yes	No	Married/Living with partner	0	2	3	5	2	3	3	1	2	2	1	3	3	3	2	2	1	2	3
2009-2010	Robust	Assumed alive		65	Mexican American	0.20	Not covered by health insurance	Overweight	MET < 600	No	No	No	Lower	No	no hospital admission	No	No	Married/Living with partner	0	3	3	1	2	3	3	1	2	2	1	1	1	3	2	2	2	2	2
2009-2010	Robust	Assumed alive		70	Mexican American	2.29	Covered by health insurance	Normal	MET>=600	No	No	No	High/Recommended	Yes	no hospital admission	No	Yes	Never married	0	2	3	4	3	3	3	1	2	2	1	1	1	3	2	2	2	2	2
2009-2010	Robust	Assumed alive		73	Non-Hispanic White	2.81	Covered by health insurance	Overweight	MET < 600	No	No	No	High/Recommended	Yes	no hospital admission	No	No	Widowed/Divorced/Separated	0	2	3	3	2	3	3	1	2	2	1	3	1	3	2	2	2	2	3
2009-2010	Pre-frail	Assumed alive		68	Mexican American	1.81	Covered by health insurance	Obese	MET>=600	No	No	No	Lower	No	no hospital admission	No	No	Married/Living with partner	0	2	3	3	2	3	3	1	2	2	1	1	1	3	2	2	1	2	2
2009-2010	Robust	Assumed alive		66	Non-Hispanic White	0.96	Covered by health insurance	Obese	MET>=600	No	No	Yes	Lower	No	<=3 times	No	No	Widowed/Divorced/Separated	0	3	3	1	2	3	3	1	1	1	1	1	1	1	2	2	2	2	1
2009-2010	Frail	Assumed alive		70	Non-Hispanic Black	3.43	Covered by health insurance	Obese	MET < 600	Yes	No	No	Lower	No	no hospital admission	No	No	Widowed/Divorced/Separated	0	3	0	4	2	3	2	2	2	2	1	1	1	1	2	2	1	2	1
2009-2010	Pre-frail	Assumed alive		80	Non-Hispanic White	3.60	Covered by health insurance	Obese	MET < 600	Yes	No	No	Lower	Yes	<=3 times	No	No	Widowed/Divorced/Separated	0	2	3	4	2	2	3	1	2	1	1	1	1	2	2	2	2	2	3
2009-2010	Pre-frail	Assumed alive		68	Non-Hispanic White	5.00	Covered by health insurance	Obese	MET < 600	No	No	No	Lower	Yes	no hospital admission	No	No	Married/Living with partner	0	2	3	4	2	3	2	2	2	1	1	1	1	3	2	2	1	2	3
2009-2010	Robust	Assumed alive		73	Non-Hispanic White	1.65	Covered by health insurance	Obese	MET < 600	No	No	No	Lower	Yes	no hospital admission	Yes	No	Married/Living with partner	0	3	3	3	2	3	2	2	2	2	1	3	1	3	2	2	1	1	3
2009-2010	Robust	Assumed alive		75	Non-Hispanic White	5.00	Covered by health insurance	Normal	MET < 600	No	No	No	Lower	Yes	no hospital admission	No	No	Married/Living with partner	0	2	0	4	2	2	3	1	0	0	1	3	1	3	2	2	2	2	3
2009-2010	Pre-frail	Assumed alive		80	Non-Hispanic White	0.83	Covered by health insurance	Overweight	MET>=600	Yes	No	No	High/Recommended	Yes	no hospital admission	No	No	Widowed/Divorced/Separated	0	2	3	2	3	3	3	1	2	2	1	1	1	1	2	2	2	2	3
2009-2010	Pre-frail	Assumed alive		80	Non-Hispanic White	3.88	Covered by health insurance	Overweight	MET>=600	No	No	Yes	Lower	Yes	no hospital admission	No	No	Widowed/Divorced/Separated	0	3	3	5	3	3	3	1	2	2	1	3	1	3	2	2	2	2	3
2009-2010	Robust	Assumed alive		73	Non-Hispanic White	1.75	Covered by health insurance	Overweight	MET < 600	No	No	No	High/Recommended	Yes	no hospital admission	No	No	Widowed/Divorced/Separated	0	2	3	4	3	3	3	1	2	2	1	3	1	3	2	2	1	2	3
2009-2010	Robust	Assumed alive		72	Non-Hispanic White	3.32	Covered by health insurance	Overweight	MET < 600	No	No	No	High/Recommended	Yes	no hospital admission	No	No	Widowed/Divorced/Separated	0	2	3	4	3	3	3	1	2	2	1	1	1	3	2	2	1	2	3
2009-2010	Robust	Assumed alive		71	Non-Hispanic White	4.63	Covered by health insurance	Overweight	MET>=600	No	No	No	Lower	No	no hospital admission	No	No	Married/Living with partner	0	2	3	5	3	3	2	2	2	1	1	1	1	3	2	0	1	1	3
2009-2010	Pre-frail	Assumed alive		68	Non-Hispanic Black	4.26	Covered by health insurance	Normal	MET < 600	No	No	No	Lower	No	no hospital admission	No	No	Married/Living with partner	0	3	3	4	2	3	3	1	1	2	1	3	1	1	2	2	2	1	2
2009-2010	Pre-frail	Assumed alive		80	Mexican American	0.89	Covered by health insurance	Normal	MET < 600	No	No	Yes	missing	Yes	<=3 times	Yes	No	Widowed/Divorced/Separated	0	3	0	1	0	0	0	0	0	0	1	1	1	1	1	2	2	2	3
2009-2010	Robust	Assumed alive		67	Non-Hispanic Black	5.00	Covered by health insurance	Normal	MET < 600	No	No	Yes	Lower	No	no hospital admission	Yes	Yes	Widowed/Divorced/Separated	0	3	0	5	2	2	3	1	0	0	1	3	1	1	2	2	1	2	1
2009-2010	Frail	Assumed alive		71	Non-Hispanic White	5.00	Covered by health insurance	Obese	MET < 600	No	No	No	High/Recommended	No	<=3 times	No	No	Married/Living with partner	0	2	3	4	3	3	3	1	2	2	1	3	1	3	2	1	2	2	2
2009-2010	Robust	Assumed alive		70	Non-Hispanic Black	2.27	Covered by health insurance	Obese	MET < 600	Yes	No	No	Lower	No	no hospital admission	No	No	Widowed/Divorced/Separated	0	3	2	2	2	3	3	1	1	2	1	3	1	3	2	2	1	2	1
2009-2010	Robust	Assumed alive		73	Non-Hispanic White	1.57	Covered by health insurance	Normal	MET < 600	Yes	No	No	High/Recommended	Yes	no hospital admission	No	No	Widowed/Divorced/Separated	0	2	3	2	3	3	3	1	2	2	1	3	1	3	0	2	1	1	1
2009-2010	Robust	Assumed alive		80	Non-Hispanic White	3.32	Covered by health insurance	Overweight	MET>=600	No	No	No	Lower	Yes	no hospital admission	No	No	Widowed/Divorced/Separated	0	3	3	4	2	2	3	1	2	2	1	1	1	1	2	2	2	2	1
2009-2010	Robust	Assumed alive		67	Non-Hispanic White	5.00	Covered by health insurance	Overweight	MET>=600	Yes	No	No	High/Recommended	Yes	no hospital admission	No	No	Married/Living with partner	0	2	3	3	3	3	3	1	2	2	1	3	1	2	2	2	2	1	3
2009-2010	Pre-frail	Assumed deceased	001	77	Non-Hispanic White		Covered by health insurance	Overweight	MET < 600	Yes	No	Yes	High/Recommended	Yes	<=3 times	No	No	Widowed/Divorced/Separated	0	2	3	3	3	3	3	1	2	2	1	3	1	3	1	2	2	2	3
2009-2010	Pre-frail	Assumed alive		80	Non-Hispanic Black	0.89	Covered by health insurance	Overweight	MET < 600	No	No	No	Lower	No	<=3 times	No	No	Widowed/Divorced/Separated	0	3	3	2	2	2	3	2	2	2	1	1	1	2	2	2	2	2	1
2009-2010	Robust	Assumed alive		80	Non-Hispanic White	1.39	Covered by health insurance	Normal	MET < 600	No	No	No	High/Recommended	No	no hospital admission	No	No	Widowed/Divorced/Separated	0	3	3	3	3	3	3	1	2	2	1	1	1	3	2	2	2	2	2
2009-2010	Robust	Assumed alive		67	Non-Hispanic White	1.39	Not covered by health insurance	Underweight	MET < 600	Yes	No	No	Lower	No	no hospital admission	Yes	No	Widowed/Divorced/Separated	0	2	3	1	2	2	3	1	2	2	1	1	1	3	2	2	1	1	2
2009-2010	Robust	Assumed alive		65	Non-Hispanic White	5.00	Covered by health insurance	Overweight	MET < 600	Yes	No	No	High/Recommended	Yes	no hospital admission	No	No	Married/Living with partner	0	2	3	2	3	3	3	1	2	2	1	3	1	3	2	2	1	2	3
2009-2010	Robust	Assumed alive		68	Non-Hispanic White		Covered by health insurance	Obese	MET>=600	No	No	No	High/Recommended	Yes	no hospital admission	No	Yes	Married/Living with partner	0	3	3	4	3	3	3	1	2	2	1	3	3	1	0	2	1	2	1
2009-2010	Pre-frail	Assumed alive		66	Mexican American		Not covered by health insurance	Overweight	MET < 600	No	No	No	Lower	No	<=3 times	No	No	Widowed/Divorced/Separated	0	2	3	1	2	3	2	2	2	2	1	1	1	1	2	2	1	2	2
2009-2010	Frail	Assumed alive		72	Non-Hispanic White	2.13	Covered by health insurance	Overweight	MET < 600	No	No	No	Lower	No	no hospital admission	No	No	Married/Living with partner	0	3	3	1	3	3	3	1	1	2	1	1	1	1	2	2	1	1	2
2009-2010	Pre-frail	Assumed alive		72	Non-Hispanic Black	1.47	Covered by health insurance	Normal	MET>=600	Yes	No	No	Lower	Yes	no hospital admission	No	No	Widowed/Divorced/Separated	0	3	0	4	2	2	2	2	0	0	1	1	3	1	2	1	2	2	1
2009-2010	Robust	Assumed alive		66	Non-Hispanic White	5.00	Covered by health insurance	Obese	MET < 600	No	No	No	High/Recommended	No	no hospital admission	No	Yes	Widowed/Divorced/Separated	0	2	3	4	2	3	3	1	2	2	1	1	1	1	2	2	2	2	3
2009-2010	Pre-frail	Assumed alive		75	Non-Hispanic White	1.03	Covered by health insurance	Obese	MET>=600	Yes	No	No	Lower	Yes	<=3 times	Yes	Yes	Married/Living with partner	0	2	3	2	2	2	3	1	2	2	1	1	1	3	2	1	2	2	3
2009-2010	Pre-frail	Assumed alive		80	Non-Hispanic White	4.43	Covered by health insurance	Obese	MET>=600	Yes	No	No	Lower	No	no hospital admission	Yes	No	Widowed/Divorced/Separated	0	3	3	5	2	3	3	2	2	2	1	1	3	3	2	1	1	2	3
2009-2010	Robust	Assumed alive		75	Non-Hispanic White	3.43	Covered by health insurance	Overweight	MET < 600	No	No	No	Lower	Yes	no hospital admission	Yes	No	Married/Living with partner	0	2	3	4	2	3	3	1	2	2	1	3	1	3	1	2	2	2	3
2009-2010	Pre-frail	Assumed alive		80	Non-Hispanic White	1.17	Covered by health insurance	Normal	MET>=600	No	No	Yes	Lower	No	no hospital admission	Yes	No	Married/Living with partner	0	3	3	4	2	2	2	2	2	2	3	1	1	1	2	2	2	2	3
2009-2010	Pre-frail	Assumed alive		66	Mexican American		Not covered by health insurance	Overweight	MET < 600	Yes	No	No	High/Recommended	No	no hospital admission	No	No	Married/Living with partner	0	2	3	2	3	3	3	1	1	2	1	1	1	1	2	2	2	2	1
2009-2010	Robust	Assumed alive		78	Non-Hispanic White	1.11	Covered by health insurance	Normal	MET>=600	No	No	No	Lower	No	no hospital admission	Yes	No	Widowed/Divorced/Separated	0	3	3	3	2	3	2	2	2	2	1	3	1	2	2	2	2	2	3
2009-2010	Robust	Assumed alive		78	Non-Hispanic White	1.37	Covered by health insurance	Overweight	MET < 600	Yes	No	Yes	Lower	No	no hospital admission	No	No	Married/Living with partner	0	2	3	2	3	3	2	2	2	2	1	1	3	1	1	1	1	1	1
2009-2010	Robust	Assumed alive		66	Non-Hispanic White	3.69	Covered by health insurance	Overweight	MET>=600	No	No	No	Lower	No	no hospital admission	Yes	No	Never married	0	3	3	5	2	3	3	1	2	2	1	1	1	3	2	2	2	2	3
2009-2010	Pre-frail	Assumed alive		71	Non-Hispanic White	5.00	Covered by health insurance	Normal	MET>=600	No	No	Yes	High/Recommended	Yes	no hospital admission	No	No	Married/Living with partner	0	2	3	5	2	3	3	1	2	2	1	3	1	3	0	1	2	2	3
2009-2010	Pre-frail	Assumed alive		65	Other Hispanic	0.75	Covered by health insurance	Obese	MET < 600	Yes	Yes	No	Lower	No	no hospital admission	No	No	Widowed/Divorced/Separated	0	2	3	1	2	2	2	2	2	2	1	1	1	2	2	2	2	1	2
2009-2010	Pre-frail	Assumed alive		65	Non-Hispanic White	5.00	Covered by health insurance	Overweight	MET>=600	No	No	No	High/Recommended	Yes	no hospital admission	No	No	Married/Living with partner	0	2	3	2	2	3	3	1	2	2	1	1	1	1	2	2	2	2	3
2009-2010	Pre-frail	Assumed alive		75	Non-Hispanic White	1.11	Covered by health insurance	Underweight	MET < 600	Yes	No	Yes	Lower	No	no hospital admission	No	No	Widowed/Divorced/Separated	0	2	3	4	2	2	2	2	2	2	1	1	1	3	2	2	2	2	3
2009-2010	Robust	Assumed alive		77	Non-Hispanic White	5.00	Covered by health insurance	Overweight	MET>=600	Yes	No	No	High/Recommended	No	no hospital admission	No	No	Widowed/Divorced/Separated	0	2	3	4	3	3	3	1	2	2	1	3	1	3	0	2	2	2	2
2009-2010	Robust	Assumed deceased	002	66	Non-Hispanic White	1.51	Covered by health insurance		MET < 600	Yes	Yes	No	Lower	No	no hospital admission	No	No	Widowed/Divorced/Separated	0	2	3	4	2	3	3	1	2	2	1	1	3	3	1	2	2	2	1
2009-2010	Robust	Assumed alive		71	Non-Hispanic White	3.43	Covered by health insurance	Obese	MET < 600	No	No	No	High/Recommended	Yes	<=3 times	No	No	Married/Living with partner	0	3	3	3	3	3	3	1	2	2	1	3	1	3	2	2	2	2	1
2009-2010	Pre-frail	Assumed alive		72	Non-Hispanic White	2.31	Covered by health insurance	Obese	MET>=600	No	No	No	Lower	No	<=3 times	No	No	Married/Living with partner	0	3	3	1	2	3	3	1	2	2	1	3	1	3	2	1	2	2	3
2009-2010	Robust	Assumed alive		65	Mexican American	2.75	Covered by health insurance	Obese	MET>=600	No	No	No	missing	Yes	no hospital admission	No	No	Married/Living with partner	0	3	3	5	0	0	0	0	2	2	1	1	1	3	2	2	1	2	2
2009-2010	Robust	Assumed alive		78	Non-Hispanic White	3.43	Covered by health insurance	Obese	MET < 600	Yes	No	No	Lower	No	no hospital admission	No	No	Married/Living with partner	0	2	3	2	2	3	3	1	2	2	1	1	1	3	2	2	1	2	2
2009-2010	Robust	Assumed alive		69	Non-Hispanic White	5.00	Covered by health insurance	Normal	MET>=600	No	No	No	High/Recommended	No	no hospital admission	No	No	Married/Living with partner	0	2	3	4	3	3	3	1	2	2	1	1	1	3	2	2	2	2	3
2009-2010	Pre-frail	Assumed alive		71	Non-Hispanic Black	3.32	Covered by health insurance	Obese	MET < 600	No	Yes	No	Lower	Yes	no hospital admission	No	No	Never married	0	2	3	5	3	2	3	1	2	2	1	1	3	1	1	2	1	1	1
2009-2010	Robust	Assumed alive		80	Non-Hispanic White		Covered by health insurance	Normal	MET < 600	No	No	No	Lower	No	no hospital admission	No	No	Widowed/Divorced/Separated	0	3	3	2	3	3	3	1	2	2	1	3	1	3	2	2	2	2	1
2009-2010	Pre-frail	Assumed alive		80	Non-Hispanic White	1.92	Covered by health insurance	Overweight	MET < 600	No	No	No	Lower	No	<=3 times	Yes	No	Married/Living with partner	0	2	3	2	3	3	3	1	2	2	1	1	3	3	2	2	2	2	1
2009-2010	Robust	Assumed alive		76	Non-Hispanic White	1.24	Covered by health insurance	Obese	MET < 600	No	No	Yes	Lower	Yes	no hospital admission	Yes	No	Married/Living with partner	0	2	0	5	2	3	2	2	0	0	1	3	1	3	1	2	2	2	2
2009-2010	Frail	Assumed alive		70	Non-Hispanic Black	2.06	Covered by health insurance	Obese	MET < 600	Yes	No	No	Lower	No	no hospital admission	No	No	Married/Living with partner	0	2	3	2	2	3	3	2	2	2	1	3	1	3	2	2	1	1	2
2009-2010	Robust	Assumed alive		80	Non-Hispanic White	5.00	Covered by health insurance	Normal	MET < 600	No	No	Yes	High/Recommended	Yes	no hospital admission	Yes	No	Married/Living with partner	0	2	3	4	2	3	3	1	2	2	1	1	1	1	1	2	2	2	3
2009-2010	Frail	Assumed alive		75	Non-Hispanic White	5.00	Covered by health insurance	Obese	MET>=600	No	No	No	Lower	No	<=3 times	No	No	Married/Living with partner	0	3	3	4	2	3	3	1	2	2	1	3	1	1	1	1	1	2	1
2009-2010	Robust	Assumed alive		70	Mexican American	0.46	Covered by health insurance	Obese	MET>=600	No	No	Yes	High/Recommended	Yes	no hospital admission	Yes	No	Married/Living with partner	0	3	3	1	3	3	3	1	2	2	1	3	1	1	2	2	2	2	3
2009-2010	Robust	Assumed alive		68	Non-Hispanic White		Covered by health insurance	Overweight	MET < 600	No	No	Yes	High/Recommended	Yes	no hospital admission	No	No	Married/Living with partner	0	3	3	3	3	3	3	1	1	2	1	1	1	3	2	1	1	2	1
2009-2010	Pre-frail	Assumed alive		73	Non-Hispanic White		Covered by health insurance	Obese	MET>=600	No	No	No	High/Recommended	No	<=3 times	No	No	Married/Living with partner	0	2	3	3	3	3	3	1	1	2	1	3	1	3	2	2	1	2	1
2009-2010	Robust	Assumed alive		73	Non-Hispanic White	1.11	Covered by health insurance	Overweight	MET>=600	No	No	No	High/Recommended	No	no hospital admission	No	No	Widowed/Divorced/Separated	0	3	2	3	3	3	3	1	2	2	1	3	1	3	2	2	2	2	1
2009-2010	Robust	Assumed alive		74	Non-Hispanic White	0.89	Covered by health insurance	Obese	MET>=600	No	No	No	High/Recommended	No	no hospital admission	No	No	Widowed/Divorced/Separated	0	2	3	2	3	2	3	1	1	2	1	3	1	1	2	2	2	2	2
2009-2010	Frail	Assumed alive		68	Mexican American	0.54	Covered by health insurance	Overweight	MET < 600	Yes	No	No	Lower	No	no hospital admission	Yes	Yes	Married/Living with partner	0	3	3	1	2	3	3	1	1	1	1	1	1	3	2	2	2	2	1
2009-2010	Pre-frail	Assumed alive		80	Non-Hispanic White	2.77	Covered by health insurance	Overweight	MET < 600	No	No	No	Lower	Yes	no hospital admission	No	No	Married/Living with partner	0	3	3	3	2	2	2	2	2	2	1	1	1	1	2	2	2	2	3
2009-2010	Robust	Assumed alive		80	Non-Hispanic White	0.65	Covered by health insurance	Normal	MET>=600	No	No	No	Lower	No	no hospital admission	Yes	No	Widowed/Divorced/Separated	0	3	3	2	3	2	3	1	2	2	1	1	1	1	1	2	1	2	2
2009-2010	Robust	Assumed alive		73	Non-Hispanic White	5.00	Covered by health insurance	Obese	MET>=600	No	No	No	Lower	Yes	<=3 times	No	No	Married/Living with partner	0	3	3	3	3	3	3	1	2	2	1	3	1	3	2	1	2	2	1
2009-2010	Pre-frail	Assumed alive		80	Non-Hispanic White	0.87	Covered by health insurance	Obese	MET < 600	No	No	No	High/Recommended	Yes	<=3 times	Yes	No	Widowed/Divorced/Separated	0	2	3	2	3	3	3	1	1	2	1	3	1	1	0	2	1	1	3
2009-2010	Pre-frail	Assumed alive		71	Non-Hispanic White	5.00	Covered by health insurance	Obese	MET>=600	No	No	No	Lower	No	no hospital admission	No	No	Married/Living with partner	0	3	3	3	3	3	3	1	2	2	1	1	1	1	2	1	2	2	2
2009-2010	Robust	Assumed alive		73	Other Hispanic		Covered by health insurance	Overweight	MET < 600	No	No	No	Lower	Yes	no hospital admission	No	No	Married/Living with partner	0	3	3	4	3	3	3	1	2	2	1	1	1	3	2	2	2	2	3
2009-2010	Robust	Assumed alive		80	Non-Hispanic White	4.12	Covered by health insurance	Obese	MET < 600	Yes	No	No	High/Recommended	Yes	no hospital admission	Yes	No	Married/Living with partner	0	2	3	5	3	3	3	1	2	2	1	3	1	3	2	2	2	2	3
2009-2010	Robust	Assumed alive		80	Non-Hispanic White	2.96	Covered by health insurance	Normal	MET < 600	No	No	No	Lower	No	<=3 times	No	No	Married/Living with partner	0	3	3	3	2	2	2	2	2	2	1	1	1	1	2	1	1	2	2
2009-2010	Pre-frail	Assumed alive		80	Non-Hispanic White	1.72	Covered by health insurance	Normal	MET>=600	Yes	No	Yes	High/Recommended	No	<=3 times	Yes	No	Married/Living with partner	0	3	3	5	2	3	3	1	2	2	1	1	1	3	2	1	1	1	3
2009-2010	Robust	Assumed alive		72	Non-Hispanic White	2.06	Covered by health insurance	Normal	MET < 600	No	No	No	Lower	No	no hospital admission	Yes	No	Married/Living with partner	0	3	3	3	2	3	3	1	2	2	1	3	1	3	2	2	2	2	3
2009-2010	Robust	Assumed alive		70	Other Hispanic	2.54	Not covered by health insurance	Overweight	MET>=600	No	No	No	missing	No	no hospital admission	Yes	No	Never married	0	2	3	1	0	0	0	0	2	2	1	3	1	3	2	2	2	2	1
2009-2010	Pre-frail	Assumed alive		67	Other Hispanic	0.92	Covered by health insurance	Overweight	MET < 600	Yes	Yes	No	missing	No	no hospital admission	No	No	Married/Living with partner	0	3	3	2	0	0	0	0	2	1	3	1	1	2	2	2	2	2	1
2009-2010	Robust	Assumed alive		75	Non-Hispanic Black	2.75	Covered by health insurance	Overweight	MET>=600	Yes	No	Yes	Lower	No	no hospital admission	No	No	Married/Living with partner	0	3	3	3	2	3	3	2	2	2	1	1	1	1	2	2	2	2	2
2009-2010	Pre-frail	Assumed alive		66	Non-Hispanic Black	1.24	Covered by health insurance		MET < 600	No	No	No	Lower	No	<=3 times	No	No	Widowed/Divorced/Separated	0	3	3	1	2	2	3	2	1	2	1	3	1	2	2	2	2	2	3
2009-2010	Frail	Assumed alive		74	Non-Hispanic Black	2.42	Covered by health insurance	Overweight	MET>=600	Yes	No	No	Lower	No	no hospital admission	No	No	Widowed/Divorced/Separated	0	3	3	2	3	3	3	1	1	1	1	1	3	3	2	2	2	2	1
2009-2010	Pre-frail	Assumed alive		80	Non-Hispanic White	0.99	Covered by health insurance	Overweight	MET < 600	No	No	No	Lower	No	no hospital admission	No	No	Widowed/Divorced/Separated	0	3	3	4	2	3	3	1	2	2	1	3	1	3	2	2	2	2	3
2009-2010	Pre-frail	Assumed alive		80	Non-Hispanic White		Covered by health insurance	Obese	MET < 600	No	No	No	Lower	Yes	no hospital admission	No	No	Married/Living with partner	0	2	3	3	2	3	3	1	2	2	1	3	1	3	0	0	2	1	1
2009-2010	Pre-frail	Assumed alive		72	Non-Hispanic Black	5.00	Covered by health insurance	Overweight	MET < 600	No	No	No	High/Recommended	Yes	no hospital admission	No	No	Married/Living with partner	0	2	3	4	2	3	3	1	1	2	1	1	1	1	2	2	1	1	2
2009-2010	Robust	Assumed alive		80	Non-Hispanic White	4.62	Covered by health insurance	Overweight	MET < 600	No	No	No	High/Recommended	Yes	no hospital admission	Yes	No	Widowed/Divorced/Separated	0	2	3	3	3	3	3	1	2	2	1	3	1	1	2	2	2	2	3
2009-2010	Frail	Assumed alive		77	Non-Hispanic White	1.11	Covered by health insurance	Overweight	MET < 600	No	No	Yes	Lower	No	no hospital admission	No	No	Widowed/Divorced/Separated	0	3	3	3	3	3	3	1	2	2	1	1	1	3	2	1	2	2	1
2009-2010	Robust	Assumed alive		67	Non-Hispanic Black	2.13	Covered by health insurance	Normal	MET>=600		No	No	High/Recommended	Yes	no hospital admission	No	No	Widowed/Divorced/Separated	0	3	3	3	3	3	3	1	2	2	1	1	1	3	2	2	2	2	3
2009-2010	Robust	Assumed alive		74	Non-Hispanic White	2.51	Covered by health insurance	Overweight	MET>=600	Yes	No	No	Lower	Yes	no hospital admission	No	No	Married/Living with partner	0	2	3	4	2	3	3	1	2	2	1	1	1	3	2	2	2	2	3
2009-2010	Pre-frail	Assumed alive		80	Non-Hispanic White	2.22	Covered by health insurance	Overweight	MET>=600	No	No	Yes	Lower	Yes	<=3 times	Yes	Yes	Widowed/Divorced/Separated	0	3	3	3	3	3	2	2	2	2	1	1	3	1	2	1	2	2	1
2009-2010	Pre-frail	Assumed alive		66	Non-Hispanic Black	2.73	Covered by health insurance	Obese	MET < 600	Yes	No	No	High/Recommended	No	no hospital admission	No	No	Widowed/Divorced/Separated	0	3	3	4	3	3	3	1	1	2	1	1	1	1	2	2	1	2	3
2009-2010	Robust	Assumed alive		78	Non-Hispanic White	2.20	Covered by health insurance	Overweight	MET < 600	Yes	No	No	High/Recommended	Yes	<=3 times	Yes	No	Married/Living with partner	0	3	3	3	3	3	3	1	2	2	1	1	3	3	0	2	2	2	1
2009-2010	Robust	Assumed alive		68	Non-Hispanic White	5.00	Covered by health insurance	Underweight	MET>=600	No	No	No	High/Recommended	Yes	no hospital admission	Yes	No	Married/Living with partner	0	2	3	5	3	3	3	1	2	2	1	3	1	1	2	2	2	2	2
2009-2010	Pre-frail	Assumed alive		73	Non-Hispanic White	4.26	Covered by health insurance	Normal	MET>=600	No	No	No	Lower	No	no hospital admission	No	No	Married/Living with partner	0	3	3	4	3	3	3	2	2	2	1	1	1	1	2	2	2	2	2
2009-2010	Robust	Assumed alive		80	Non-Hispanic White	1.75	Covered by health insurance	Normal	MET>=600	No	No	Yes	Lower	Yes	no hospital admission	Yes	Yes	Widowed/Divorced/Separated	0	3	3	4	2	3	2	2	2	2	1	3	1	1	1	2	2	2	1
2009-2010	Pre-frail	Assumed alive		71	Non-Hispanic White	3.09	Covered by health insurance	Underweight	MET < 600	Yes	No	Yes	High/Recommended	Yes	no hospital admission	Yes	No	Married/Living with partner	0	3	3	3	3	3	3	1	2	2	1	3	1	1	1	2	2	2	1
2009-2010	Robust	Assumed alive		71	Non-Hispanic White	2.75	Covered by health insurance	Overweight	MET < 600	Yes	No	No	Lower	No	no hospital admission	No	No	Married/Living with partner	0	2	3	3	2	3	2	2	2	2	1	3	1	1	1	2	2	2	1
2009-2010	Robust	Assumed alive		72	Non-Hispanic White	5.00	Covered by health insurance	Overweight	MET>=600	No	No	No	Lower	No	no hospital admission	No	No	Married/Living with partner	0	2	3	5	2	3	3	1	2	2	1	1	1	1	0	2	1	2	2
2009-2010	Robust	Assumed alive		65	Non-Hispanic White	3.09	Covered by health insurance	Obese	MET>=600	No	No	No	Lower	No	no hospital admission	No	No	Married/Living with partner	0	2	3	4	2	3	2	2	2	2	1	3	1	3	2	2	2	2	3
2009-2010	Robust	Assumed alive		80	Mexican American	1.34	Covered by health insurance	Overweight	MET < 600	No	No	No	High/Recommended	No	no hospital admission	No	No	Widowed/Divorced/Separated	0	3	3	1	3	3	3	1	2	2	1	1	1	3	2	2	2	2	1
2009-2010	Frail	Assumed alive		80	Non-Hispanic White	1.96	Covered by health insurance	Obese	MET>=600	No	No	No	Lower	No	no hospital admission	No	No	Married/Living with partner	0	3	3	3	2	2	3	1	1	2	1	3	1	1	2	2	2	2	1
2009-2010	Robust	Assumed deceased	008	65	Mexican American	1.20	Covered by health insurance	Overweight	MET>=600	No	No	No	Lower	No	no hospital admission	No	No	Married/Living with partner	0	3	3	1	2	3	3	1	1	2	1	1	1	1	2	2	1	2	1
2009-2010	Robust	Assumed alive		71	Non-Hispanic White	2.47	Covered by health insurance	Obese	MET < 600	Yes	No	No	Lower	No	no hospital admission	No	No	Married/Living with partner	0	2	3	3	2	2	2	2	2	1	1	1	1	3	2	2	1	0	2
2009-2010	Robust	Assumed alive		80	Non-Hispanic White	3.09	Covered by health insurance	Normal	MET>=600	No	No	No	High/Recommended	Yes	no hospital admission	No	No	Married/Living with partner	0	2	3	5	3	3	3	1	2	2	1	1	1	3	1	2	2	2	3
2009-2010	Pre-frail	Assumed alive		80	Non-Hispanic White	1.90	Covered by health insurance	Underweight	MET < 600	No	No	No	High/Recommended	No	<=3 times	Yes	No	Widowed/Divorced/Separated	0	3	3	4	3	3	3	1	2	2	1	1	1	2	1	2	2	2	3
2009-2010	Frail	Assumed alive		80	Mexican American	1.05	Not covered by health insurance	Overweight	MET < 600	No	No	No	Lower	No	no hospital admission	No	No	Widowed/Divorced/Separated	0	3	3	1	2	2	2	2	2	2	1	1	1	3	2	2	2	2	3
2009-2010	Frail	Assumed alive		71	Non-Hispanic White	2.68	Covered by health insurance	Obese	MET>=600	No	No	Yes	Lower	No	no hospital admission	No	No	Married/Living with partner	0	3	3	2	2	2	2	1	2	2	1	3	1	3	2	2	2	2	1
2009-2010	Robust	Assumed alive		70	Non-Hispanic Black	0.77	Covered by health insurance	Normal	MET < 600	No	No	No	Lower	No	no hospital admission	No	No	Widowed/Divorced/Separated	0	3	3	1	3	2	2	2	2	1	1	1	1	3	2	2	2	2	2
2009-2010	Robust	Assumed alive		67	Non-Hispanic White		Covered by health insurance	Overweight	MET>=600	Yes	No	No	Lower	Yes	no hospital admission	No	No	Married/Living with partner	0	2	3	5	3	3	3	1	2	2	1	1	3	3	0	2	2	2	3
2009-2010	Robust	Assumed alive		69	Non-Hispanic White	5.00	Covered by health insurance	Normal	MET>=600	Yes	No	No	High/Recommended	Yes	no hospital admission	No	No	Married/Living with partner	0	2	3	5	2	3	3	1	2	2	1	3	1	3	2	2	2	2	3
2009-2010	Robust	Assumed alive		66	Non-Hispanic White	4.53	Covered by health insurance	Obese	MET>=600	Yes	No	No	Lower	Yes	no hospital admission	Yes	No	Married/Living with partner	0	3	3	5	2	3	3	2	1	2	1	1	1	3	2	2	2	2	1
2009-2010	Robust	Assumed alive		79	Non-Hispanic White	2.47	Covered by health insurance	Normal	MET>=600	No	No	No	Lower	Yes	no hospital admission	Yes	No	Married/Living with partner	0	2	3		2	3	3	1	1	2	1	1	1	2	2	2	2	2	1
2009-2010	Robust	Assumed alive		70	Non-Hispanic White	2.73	Covered by health insurance	Normal	MET>=600	No	No	No	High/Recommended	Yes	no hospital admission	No	Yes	Married/Living with partner	0	2	3	5	3	3	3	1	2	2	1	3	1	3	2	2	1	2	3
2009-2010	Robust	Assumed alive		67	Non-Hispanic White	2.75	Covered by health insurance	Overweight	MET>=600	No	No	No	High/Recommended	Yes	no hospital admission	No	No	Married/Living with partner	0	2	3	3	3	3	3	1	2	2	1	1	1	3	1	2	2	1	1
2009-2010	Robust	Assumed alive		80	Non-Hispanic White	1.59	Covered by health insurance	Normal	MET>=600	No	No	No	High/Recommended	No	no hospital admission	No	No	Widowed/Divorced/Separated	0	3	3	5	3	3	3	1	2	2	1	3	1	1	2	2	1	2	2
2009-2010	Pre-frail	Assumed alive		80	Non-Hispanic White	3.09	Covered by health insurance	Normal	MET>=600	No	No	No	Lower	Yes	<=3 times	Yes	Yes	Married/Living with partner	0	3	3	3	3	3	3	1	2	2	1	1	1	3	2	2	2	2	2
2009-2010	Robust	Assumed alive		79	Non-Hispanic White	5.00	Covered by health insurance	Overweight	MET>=600	Yes	No	No	Lower	No	no hospital admission	No	No	Married/Living with partner	0	2	3	3	2	3	3	1	2	2	1	3	1	3	2	2	2	2	3
2009-2010	Robust	Assumed alive		80	Non-Hispanic White	3.69	Covered by health insurance	Normal	MET>=600		No	No	Lower	Yes	no hospital admission	No	No	Widowed/Divorced/Separated	0	3	3	4	3	3	3	1	2	2	1	1	1	3	2	1	2	2	2
2009-2010	Pre-frail	Assumed alive		75	Mexican American	0.74	Covered by health insurance	Overweight	MET>=600	No	No	Yes	High/Recommended	No	no hospital admission	Yes	No	Widowed/Divorced/Separated	0	3	0	1	3	3	3	1	0	0	1	3	1	1	2	2	1	2	3
2009-2010	Pre-frail	Assumed alive		80	Non-Hispanic White	1.58	Covered by health insurance	Overweight	MET < 600	No	No	No	High/Recommended	Yes	no hospital admission	No	No	Married/Living with partner	0	3	3	2	2	3	3	1	2	2	1	1	1	3	2	1	2	2	3
2009-2010	Robust	Assumed alive		77	Non-Hispanic White	1.37	Covered by health insurance	Overweight	MET < 600	No	No	No	High/Recommended	Yes	no hospital admission	No	No	Widowed/Divorced/Separated	0	3	2	3	3	3	3	1	2	1	1	3	1	1	2	2	2	2	3
2009-2010	Pre-frail	Assumed alive		80	Non-Hispanic White	1.06	Covered by health insurance	Normal	MET>=600	No	No	No	Lower	No	no hospital admission	No	No	Married/Living with partner	0	3	3	3	2	3	3	1	2	2	1	3	1	1	2	2	2	2	2
2009-2010	Robust	Assumed alive		71	Non-Hispanic White	2.75	Covered by health insurance	Overweight	MET>=600	Yes	No	No	High/Recommended	Yes	no hospital admission	Yes	No	Married/Living with partner	0	2	3	3	3	3	3	1	2	2	1	1	1	1	2	2	2	2	3
2009-2010	Robust	Assumed alive		67	Mexican American	4.46	Covered by health insurance	Overweight	MET>=600		No	No	Lower	Yes	<=3 times	No	No	Married/Living with partner	0	2	3	4	2	3	2	2	1	2	1	1	1	1	2	2	1	2	2
2009-2010	Pre-frail	Assumed alive		67	Non-Hispanic White	4.67	Covered by health insurance	Obese	MET < 600	No	No	No	High/Recommended	Yes	<=3 times	No	No	Married/Living with partner	0	2	0	5	3	3	2	2	2	2	1	1	1	1	2	2	1	2	3
2009-2010	Robust	Assumed alive		76	Non-Hispanic Black	3.77	Covered by health insurance	Normal	MET>=600	No	No	No	Lower	Yes	no hospital admission	No	No	Married/Living with partner	0	3	2	2	2	2	2	2	2	2	1	1	1	1	2	2	1	2	2
2009-2010	Pre-frail	Assumed alive		73	Non-Hispanic Black	2.90	Covered by health insurance	Normal	MET < 600	No	No	No	Lower	No	no hospital admission	No	No	Widowed/Divorced/Separated	0	2	3	3	3	3	3	1	2	2	1	2	1	3	2	2	1	2	2
2009-2010	Robust	Assumed alive		78	Non-Hispanic Black	0.75	Covered by health insurance	Overweight	MET>=600	No	No	No	Lower	No	no hospital admission	No	No	Married/Living with partner	0	2	2	1	2	2	2	2	1	2	1	1	1	1	2	2	2	2	2
2009-2010	Pre-frail	Assumed alive		67	Mexican American	3.09	Covered by health insurance	Overweight	MET < 600	Yes	No	No	High/Recommended	Yes	no hospital admission	Yes	No	Married/Living with partner	0	2	3	1	3	3	3	1	2	1	1	3	3	1	2	2	2	2	2
2009-2010	Pre-frail	Assumed deceased	002	80	Non-Hispanic White	3.19	Covered by health insurance	Overweight	MET < 600	No	No	No	Lower	Yes	no hospital admission	No	No	Widowed/Divorced/Separated	0	2	3	3	3	3	3	2	2	2	1	1	1	3	2	2	2	2	3
2009-2010	Robust	Assumed alive		71	Non-Hispanic White	4.12	Covered by health insurance	Obese	MET < 600	No	No	No	High/Recommended	Yes	<=3 times	No	No	Married/Living with partner	0	2	3	4	3	3	3	1	2	2	1	3	1	1	2	2	2	2	3
2009-2010	Robust	Assumed alive		70	Mexican American	1.24	Covered by health insurance	Overweight	MET < 600	Yes	No	No	High/Recommended	No	no hospital admission	Yes	No	Married/Living with partner	0	2	3	2	3	3	3	1	2	2	1	1	1	1	2	2	1	1	1
2009-2010	Robust	Assumed alive		73	Non-Hispanic White	4.46	Covered by health insurance	Overweight	MET < 600	No	No	No	High/Recommended	Yes	no hospital admission	No	No	Married/Living with partner	0	2	3	5	3	3	3	1	2	2	1	1	1	3	1	2	2	2	1
2009-2010	Robust	Assumed alive		80	Mexican American	1.39	Covered by health insurance	Underweight	MET < 600	No	No	Yes	Lower	Yes	no hospital admission	No	No	Widowed/Divorced/Separated	0	3	3	1	3	3	3	1	2	2	1	3	1	1	2	2	1	2	3
2009-2010	Pre-frail	Assumed alive		78	Non-Hispanic White	3.23	Covered by health insurance	Normal	MET < 600	Yes	No	No	Lower	No	no hospital admission	Yes	No	Widowed/Divorced/Separated	0	2	3	2	2	3	3	1	2	2	1	1	1	3	0	2	2	2	3
2009-2010	Robust	Assumed alive		66	Non-Hispanic White	2.49	Covered by health insurance	Overweight	MET>=600	Yes	No	No	missing	No	no hospital admission	No	No	Widowed/Divorced/Separated	0	2	3	2	0	0	0	0	2	2	1	1	1	1	0	1	2	2	1
2009-2010	Pre-frail	Assumed alive		69	Non-Hispanic White	0.03	Not covered by health insurance	Normal	MET>=600	No	No	No	Lower	Yes	no hospital admission	No	No	Widowed/Divorced/Separated	0	2	3	4	2	2	3	1	2	2	1	3	3	1	2	1	1	2	1
2009-2010	Robust	Assumed alive		80	Non-Hispanic White	3.69	Covered by health insurance	Obese	MET>=600	Yes	No	Yes	Lower	No	no hospital admission	No	No	Widowed/Divorced/Separated	0	2	3	4	2	2	3	1	2	2	1	1	1	3	2	2	2	2	1
2009-2010	Robust	Assumed alive		80	Non-Hispanic White	3.14	Covered by health insurance	Overweight	MET < 600	No	No	No	Lower	No	no hospital admission	No	No	Widowed/Divorced/Separated	0	2	3	2	2	3	3	1	2	2	3	3	1	2	2	2	2	2	3
2009-2010	Robust	Assumed alive		78	Non-Hispanic Black	2.16	Covered by health insurance	Obese	MET>=600	No	No	No	Lower	No	no hospital admission	Yes	No	Widowed/Divorced/Separated	0	3	3	2	2	3	3	1	2	2	1	1	1	1	2	2	1	2	2
2009-2010	Robust	Assumed alive		73	Other Hispanic	1.29	Covered by health insurance	Normal	MET < 600	Yes	No	No	High/Recommended	No	no hospital admission	No	No	Widowed/Divorced/Separated	0	2	3	4	3	3	3	1	2	2	1	1	1	3	2	2	1	2	2
2009-2010	Robust	Assumed alive		80	Non-Hispanic White	1.65	Covered by health insurance	Obese	MET < 600	No	No	Yes	Lower	Yes	no hospital admission	Yes	No	Married/Living with partner	0	3	3	2	2	2	2	2	2	2	1	1	1	3	2	2	1	2	3
2009-2010	Pre-frail	Assumed alive		80	Non-Hispanic White	2.35	Covered by health insurance	Normal	MET>=600	Yes	No	No	High/Recommended	No	no hospital admission	No	No	Widowed/Divorced/Separated	0	2	3	4	3	3	3	1	2	2	1	3	1	1	2	1	2	2	2
2009-2010	Robust	Assumed alive		72	Non-Hispanic White	3.23	Covered by health insurance	Normal	MET>=600	No	No	No	High/Recommended	Yes	no hospital admission	No	No	Widowed/Divorced/Separated	0	2	3	3	3	3	3	1	2	2	1	3	3	3	2	2	2	2	2
2009-2010	Robust	Assumed alive		79	Non-Hispanic Black	2.75	Covered by health insurance	Obese	MET < 600	No	No	No	Lower	No	no hospital admission	No	No	Widowed/Divorced/Separated	0	3	3	3	2	3	3	1	2	2	1	3	1	2	2	2	2	2	3
2009-2010	Pre-frail	Assumed alive		77	Non-Hispanic White	1.51	Covered by health insurance	Overweight	MET>=600	Yes	No	Yes	High/Recommended	Yes	no hospital admission	Yes	No	Married/Living with partner	0	2	3	3	3	3	3	1	2	2	1	1	3	1	1	2	2	2	3
2009-2010	Robust	Assumed alive		65	Non-Hispanic White	5.00	Covered by health insurance	Obese	MET>=600	No	No	No	High/Recommended	No	no hospital admission	No	No	Married/Living with partner	0	2	3	3	3	3	3	1	1	2	1	3	1	3	1	2	1	1	2
2009-2010	Robust	Assumed alive		68	Non-Hispanic Black	1.75	Covered by health insurance	Obese	MET>=600	Yes	No	No	Lower	No	no hospital admission	No	No	Married/Living with partner	0	2	3	4	2	3	3	2	1	2	1	1	1	1	1	0	1	2	2
2009-2010	Robust	Assumed alive		73	Non-Hispanic Black	2.49	Covered by health insurance	Overweight	MET < 600	No	No	No	Lower	Yes	no hospital admission	No	No	Widowed/Divorced/Separated	0	3	3	4	2	3	3	2	2	2	1	1	1	3	2	1	1	2	3
2009-2010	Robust	Assumed alive		74	Non-Hispanic White	1.99	Covered by health insurance	Normal	MET>=600	No	No	No	Lower	No	no hospital admission	Yes	No	Widowed/Divorced/Separated	0	3	3	3	2	2	3	2	2	2	1	1	1	3	2	2	2	2	2
2009-2010	Pre-frail	Assumed alive		79	Non-Hispanic White	3.09	Covered by health insurance	Overweight	MET < 600	No	No	No	High/Recommended	No	no hospital admission	Yes	No	Married/Living with partner	0	3	3	3	3	2	3	1	2	2	1	3	1	3	1	2	2	2	3
2009-2010	Pre-frail	Assumed deceased	003	66	Non-Hispanic White	1.51	Not covered by health insurance	Overweight	MET < 600	Yes	No	No	Lower	No	no hospital admission	No	No	Married/Living with partner	0	2	3	3	2	3	3	1	2	2	1	3	1	3	2	2	1	0	3
2009-2010	Robust	Assumed alive		74	Non-Hispanic White	4.16	Covered by health insurance	Normal	MET>=600	Yes	No	No	Lower	Yes	no hospital admission	No	Yes	Widowed/Divorced/Separated	0	2	0	5	2	2	2	2	0	0	1	1	1	1	1	1	1	2	2
2009-2010	Robust	Assumed alive		73	Non-Hispanic White	5.00	Covered by health insurance	Obese	MET>=600	No	No	No	Lower	Yes	<=3 times	No	No	Married/Living with partner	0	2	0	5	2	2	2	2	0	0	1	1	1	1	2	2	1	2	3
2009-2010	Robust	Assumed alive		67	Non-Hispanic White	4.80	Covered by health insurance	Obese	MET>=600	No	No	No	Lower	Yes	no hospital admission	No	No	Married/Living with partner	0	3	3	5	3	2	3	2	2	2	1	1	1	3	1	2	2	1	2
2009-2010	Robust	Assumed alive		80	Non-Hispanic Black	1.33	Covered by health insurance	Overweight	MET < 600	Yes	No	No	High/Recommended	Refused/dont know	no hospital admission	No	No	Widowed/Divorced/Separated	0	3	3	4	3	3	3	1	2	2	1	3	1	3	2	2	2	2	1
2009-2010	Pre-frail	Assumed alive		69	Non-Hispanic White	0.66	Covered by health insurance	Overweight	MET>=600	Yes	No	No	Lower	No	no hospital admission	No	No	Widowed/Divorced/Separated	0	2	3	1	2	2	2	2	2	2	1	1	1	3	2	1	2	2	2
2009-2010	Pre-frail	Assumed alive		65	Non-Hispanic White	0.68	Covered by health insurance	Normal	MET < 600	Yes	No	Yes	Lower	No	no hospital admission	No	No	Widowed/Divorced/Separated	0	2	0	4	2	3	3	1	0	0	1	1	1	1	2	2	2	2	3
2009-2010	Robust	Assumed alive		65	Non-Hispanic White	5.00	Covered by health insurance	Normal	MET>=600	Yes	No	No	Lower	No	no hospital admission	Yes	Yes	Married/Living with partner	0	2	0	4	2	3	3	1	0	0	1	3	1	1	1	2	2	1	3
2009-2010	Pre-frail	Assumed alive		80	Other Race		Covered by health insurance	Normal	MET < 600	No	No	No	Lower	Refused/dont know	<=3 times	No	No	Widowed/Divorced/Separated	0	3	0	3	2	2	2	2	0	0	1	3	1	3	2	2	0	2	2
2009-2010	Pre-frail	Assumed alive		68	Mexican American	1.77	Covered by health insurance	Overweight	MET < 600	Yes	No	No	High/Recommended	Yes	no hospital admission	No	Yes	Married/Living with partner	0	2	3	3	3	3	3	1	2	2	1	1	1	3	2	2	2	1	2
2009-2010	Pre-frail	Assumed alive		67	Non-Hispanic White	4.62	Covered by health insurance	Normal	MET < 600	Yes	No	No	High/Recommended	Yes	no hospital admission	No	No	Never married	0	2	3	5	3	3	3	1	2	2	1	3	1	3	2	2	2	1	2
2009-2010	Robust	Assumed alive		70	Other Race	0.59	Covered by health insurance	Normal	MET < 600	No	No	No	High/Recommended	No	no hospital admission	No	No	Widowed/Divorced/Separated	0	3	3	3	2	3	3	1	1	2	1	1	1	3	2	2	2	2	1
2009-2010	Pre-frail	Assumed alive		78	Non-Hispanic White	5.00	Covered by health insurance		MET < 600	No	No	No	Lower	No	no hospital admission	No	No	Married/Living with partner	0	2	0	3	2	3	3	1	0	0	1	1	1	3	2	2	2	2	3
2009-2010	Pre-frail	Assumed alive		80	Other Hispanic	0.49	Covered by health insurance	Normal	MET < 600	No	No	No	High/Recommended	Yes	<=3 times	No	No	Widowed/Divorced/Separated	0	3	3	5	3	3	3	1	2	1	1	1	1	2	2	2	2	2	3
2009-2010	Robust	Assumed alive		72	Non-Hispanic White	3.09	Covered by health insurance	Obese	MET < 600	Yes	No	No	High/Recommended	Yes	no hospital admission	No	Yes	Married/Living with partner	0	2	3	5	3	3	3	1	2	2	1	1	1	3	1	2	1	2	3
2009-2010	Pre-frail	Assumed alive		80	Non-Hispanic White	2.33	Covered by health insurance	Overweight	MET < 600	No	No	No	High/Recommended	No	no hospital admission	No	No	Married/Living with partner	0	2	3	2	3	3	3	2	2	2	1	3	1	3	2	2	2	2	2
2009-2010	Frail	Assumed alive		69	Non-Hispanic White	1.73	Covered by health insurance	Obese	MET < 600	No	No	No	High/Recommended	Yes	no hospital admission	No	No	Married/Living with partner	0	2	3	3	3	3	3	1	2	1	1	1	1	1	2	2	2	2	2
2009-2010	Pre-frail	Assumed alive		80	Non-Hispanic White	5.00	Covered by health insurance	Normal	MET>=600	No	No	Yes	Lower	Yes	<=3 times	No	No	Widowed/Divorced/Separated	0	3	3	4	2	3	2	2	2	2	1	3	1	3	1	1	2	2	3
2009-2010	Robust	Assumed alive		72	Mexican American	2.22	Covered by health insurance	Normal	MET>=600	No	No	No	High/Recommended	Yes	no hospital admission	Yes	No	Widowed/Divorced/Separated	0	3	3	4	3	3	3	1	2	2	1	1	1	1	2	2	2	2	2
2009-2010	Robust	Assumed alive		67	Non-Hispanic Black	1.00	Covered by health insurance	Obese	MET < 600	No	No	No	High/Recommended	No	no hospital admission	No	No	Widowed/Divorced/Separated	0	3	3	3	3	2	3	1	1	2	1	1	1	3	2	2	2	2	2
2009-2010	Robust	Assumed alive		80	Non-Hispanic White	4.12	Covered by health insurance	Normal	MET>=600	Yes	No	No	High/Recommended	No	no hospital admission	No	No	Married/Living with partner	0	2	3	4	3	3	3	1	2	2	1	3	1	3	2	2	1	1	3
2009-2010	Robust	Assumed alive		80	Non-Hispanic White	3.43	Covered by health insurance	Normal	MET>=600	Yes	Yes	No	Lower	No	<=3 times	No	No	Widowed/Divorced/Separated	0	3	3	3	2	3	3	1	2	2	1	1	1	3	2	2	2	2	3
2009-2010	Pre-frail	Assumed alive		76	Non-Hispanic White	3.43	Covered by health insurance	Overweight	MET>=600	No	No	No	High/Recommended	No	<=3 times	No	No	Married/Living with partner	0	3	3	4	3	3	3	1	2	2	1	3	3	2	2	2	1	2	1
2009-2010	Robust	Assumed alive		79	Non-Hispanic White	2.40	Covered by health insurance	Normal	MET < 600	No	No	No	missing	No	<=3 times	Yes	No	Married/Living with partner	0	2	3	4	0	0	0	0	2	2	1	1	1	3	2	2	2	2	1
2009-2010	Robust	Assumed alive		66	Other Hispanic	1.11	Covered by health insurance	Obese	MET < 600	No	No	No	Lower	No	no hospital admission	No	No	Widowed/Divorced/Separated	0	3	3	1	2	2	2	2	2	1	1	1	3	1	2	2	1	2	1
2009-2010	Robust	Assumed alive		74	Non-Hispanic White	5.00	Covered by health insurance	Overweight	MET>=600	Yes	No	No	Lower	Yes	<=3 times	No	No	Married/Living with partner	0	3	3	4	3	3	3	1	2	2	1	3	1	3	2	2	2	2	2
2009-2010	Robust	Assumed alive		66	Non-Hispanic Black	5.00	Covered by health insurance	Obese	MET>=600	Yes	No	No	High/Recommended	Yes	no hospital admission	No	No	Widowed/Divorced/Separated	0	2	3	5	2	3	3	1	1	2	1	1	1	3	2	2	2	2	3
2009-2010	Robust	Assumed alive		67	Non-Hispanic White	5.00	Covered by health insurance	Overweight	MET>=600	No	No	No	High/Recommended	Yes	<=3 times	No	No	Widowed/Divorced/Separated	0	2	3	4	3	3	3	1	2	2	1	3	1	3	2	2	2	2	3
2009-2010	Robust	Assumed alive		75	Non-Hispanic White	5.00	Covered by health insurance	Normal	MET>=600	No	No	No	Lower	Yes	no hospital admission	Yes	No	Married/Living with partner	0	2	3	3	2	3	2	2	2	2	1	3	1	1	1	2	1	2	1
2009-2010	Pre-frail	Assumed alive		80	Non-Hispanic Black	1.75	Covered by health insurance	Overweight	MET>=600	Yes	No	No	Lower	No	no hospital admission	No	No	Widowed/Divorced/Separated	0	2	3	4	2	3	3	1	2	2	1	1	1	1	2	2	1	2	2
2009-2010	Robust	Assumed alive		80	Non-Hispanic Black	1.66	Covered by health insurance	Normal	MET < 600	Yes	No	No	Lower	No	<=3 times	No	No	Widowed/Divorced/Separated	0	2	3	5	2	2	2	2	2	2	1	1	1	2	2	2	2	2	3
2009-2010	Frail	Assumed alive		76	Non-Hispanic White	4.80	Covered by health insurance	Obese	MET < 600	Yes	No	No	Lower	No	no hospital admission	Yes	No	Widowed/Divorced/Separated	0	2	3	2	2	2	3	1	2	1	1	1	1	3	2	2	2	2	3
2009-2010	Robust	Assumed alive		80	Non-Hispanic White	2.31	Covered by health insurance	Normal	MET < 600	No	No	No	Lower	No	no hospital admission	No	No	Widowed/Divorced/Separated	0	3	3	2	2	2	2	2	2	2	1	3	1	3	0	0	0	0	3
2009-2010	Robust	Assumed alive		79	Non-Hispanic White	2.75	Covered by health insurance	Overweight	MET < 600	No	No	No	Lower	No	no hospital admission	No	No	Married/Living with partner	0	3	3	3	2	2	2	2	2	2	1	1	1	3	2	2	1	2	3
2009-2010	Robust	Assumed alive		70	Non-Hispanic White	1.58	Covered by health insurance	Obese	MET < 600	Yes	No	No	Lower	Yes	no hospital admission	No	No	Married/Living with partner	0	3	3	3	2	2	3	2	2	2	1	3	3	3	2	2	1	2	3
2009-2010	Robust	Assumed alive		72	Non-Hispanic White	1.20	Covered by health insurance	Obese	MET < 600	No	No	No	High/Recommended	Yes	no hospital admission	No	Yes	Married/Living with partner	0	2	3	2	3	3	3	1	2	2	1	1	1	3	2	2	2	1	3
2009-2010	Robust	Assumed alive		72	Non-Hispanic White	1.70	Covered by health insurance	Obese	MET < 600	No	No	No	Lower	No	<=3 times	No	No	Never married	0	3	3	4	2	2	2	2	2	2	1	3	3	1	2	2	1	1	3
2009-2010	Pre-frail	Assumed alive		76	Non-Hispanic White	1.85	Covered by health insurance	Obese	MET < 600	Yes	No	Yes	Lower	No	<=3 times	No	No	Widowed/Divorced/Separated	0	3	3	3	2	2	3	1	2	2	1	3	1	3	2	1	1	2	1
2009-2010	Robust	Assumed alive		72	Non-Hispanic White	3.60	Covered by health insurance	Obese	MET < 600	No	No	No	Lower	No	no hospital admission	No	No	Married/Living with partner	0	3	3	4	2	3	3	1	2	2	1	1	1	3	2	2	1	2	2
2009-2010	Pre-frail	Assumed alive		75	Non-Hispanic White		Covered by health insurance	Normal	MET>=600	Yes	No	Yes	High/Recommended	Yes	no hospital admission	Yes	No	Married/Living with partner	0	2	2	4	3	3	2	2	2	2	1	3	1	2	2	2	1	2	2
2009-2010	Pre-frail	Assumed alive		74	Non-Hispanic Black		Covered by health insurance	Overweight	MET < 600	No	No	No	Lower	Refused/dont know	no hospital admission	Yes	No	Married/Living with partner	0	3	0	2	2	3	2	1	0	0	1	1	1	3	2	2	2	2	2
2009-2010	Pre-frail	Assumed alive		71	Mexican American		Covered by health insurance	Obese	MET < 600	No	No	Yes	Lower	Yes	no hospital admission	Refused/dont know	Refused/dont know	Widowed/Divorced/Separated	0	3	3	1	2	2	2	2	2	1	1	1	1	1	0	2	2	2	1
2009-2010	Pre-frail	Assumed alive		68	Non-Hispanic White	1.29	Covered by health insurance	Obese	MET>=600	No	Yes	No	Lower	Yes	no hospital admission	No	No	Widowed/Divorced/Separated	0	3	3	3	3	3	3	1	2	2	1	1	1	3	2	2	1	1	2
2009-2010	Robust	Assumed alive		80	Non-Hispanic White	2.75	Covered by health insurance	Normal	MET>=600	No	No	No	High/Recommended	Yes	no hospital admission	No	No	Married/Living with partner	0	2	3	5	3	3	3	1	2	2	1	3	1	3	2	2	2	2	3
2009-2010	Robust	Assumed alive		72	Non-Hispanic White	5.00	Covered by health insurance	Overweight	MET < 600	No	No	Yes	Lower	No	no hospital admission	No	No	Married/Living with partner	0	3	3	5	2	3	3	1	2	2	1	1	1	3	2	2	2	2	3
2009-2010	Robust	Assumed alive		79	Non-Hispanic White	2.40	Covered by health insurance	Obese	MET < 600	Yes	No	Yes	High/Recommended	No	no hospital admission	No	No	Widowed/Divorced/Separated	0	2	3	4	3	3	3	1	1	1	1	1	1	3	0	2	2	2	2
2009-2010	Pre-frail	Assumed alive		69	Non-Hispanic White	1.92	Covered by health insurance	Obese	MET < 600	Yes	No	No	Lower	Yes	no hospital admission	No	Yes	Married/Living with partner	0	2	3	2	2	2	2	1	2	2	1	1	1	3	2	1	2	2	2
2009-2010	Frail	Assumed deceased	008	79	Non-Hispanic White	0.92	Covered by health insurance	Normal	MET < 600	Yes	No	Yes	missing	No	<=3 times	Yes	No	Widowed/Divorced/Separated	0	2	2	2	0	0	0	0	1	1	1	3	1	1	2	2	1	2	1
2009-2010	Pre-frail	Assumed alive		68	Mexican American	0.66	Covered by health insurance	Obese	MET>=600	Yes	No	No	High/Recommended	No	no hospital admission	No	No	Widowed/Divorced/Separated	0	2	3	1	3	3	3	1	1	2	1	1	1	3	2	2	2	2	2
2009-2010	Pre-frail	Assumed alive		80	Non-Hispanic White	2.11	Covered by health insurance	Normal	MET>=600	No	No	No	Lower	Yes	no hospital admission	No	No	Widowed/Divorced/Separated	0	3	3	4	2	3	3	1	2	2	1	1	1	3	2	2	2	2	3
2009-2010	Robust	Assumed alive		76	Non-Hispanic White	3.43	Covered by health insurance	Normal	MET>=600	Yes	No	No	Lower	No	no hospital admission	No	No	Married/Living with partner	0	2	3	2	2	3	3	1	2	2	1	3	1	1	2	2	2	2	2
2009-2010	Frail	Assumed alive		75	Non-Hispanic White		Covered by health insurance	Normal	MET>=600	Yes	No	No	Lower	No	no hospital admission	No	No	Widowed/Divorced/Separated	0	2	3	3	3	3	3	1	2	2	1	1	1	3	2	2	2	2	3
2009-2010	Robust	Assumed alive		76	Non-Hispanic Black	2.25	Covered by health insurance	Obese	MET>=600	No	No	No	Lower	No	<=3 times	No	No	Married/Living with partner	0	3	3	4	2	2	2	2	2	2	3	1	1	3	0	1	2	1	3
2009-2010	Pre-frail	Assumed alive		80	Non-Hispanic White	1.85	Covered by health insurance	Overweight	MET < 600	No	No	No	High/Recommended	No	no hospital admission	No	No	Widowed/Divorced/Separated	0	3	3	3	3	3	3	1	2	2	1	3	1	3	2	2	2	2	3
2009-2010	Pre-frail	Assumed alive		80	Non-Hispanic White	2.20	Covered by health insurance	Normal	MET < 600	No	No	No	Lower	No	no hospital admission	No	No	Married/Living with partner	0	3	3	4	3	2	3	1	2	2	1	3	1	3	2	1	2	1	2
2009-2010	Pre-frail	Assumed alive		75	Non-Hispanic White	5.00	Covered by health insurance	Obese	MET>=600	Yes	No	No	High/Recommended	No	no hospital admission	No	No	Married/Living with partner	0	3	3	4	3	3	3	1	2	1	1	1	1	3	2	2	1	1	3
2009-2010	Robust	Assumed alive		69	Non-Hispanic White	1.43	Covered by health insurance	Normal	MET < 600	No	No	No	High/Recommended	No	no hospital admission	No	No	Widowed/Divorced/Separated	0	3	3	2	3	3	3	1	2	2	1	3	1	2	2	2	1	1	3
2009-2010	Robust	Assumed alive		80	Non-Hispanic White	1.29	Covered by health insurance	Overweight	MET < 600	No	No	No	High/Recommended	Yes	<=3 times	No	No	Widowed/Divorced/Separated	0	2	3	4	3	3	3	1	2	2	1	1	1	2	1	2	2	2	1
2009-2010	Pre-frail	Assumed alive		68	Other Hispanic	1.94	Covered by health insurance	Overweight	MET>=600	No	No	No	High/Recommended	No	no hospital admission	No	No	Widowed/Divorced/Separated	0	2	3	4	2	3	3	1	1	2	1	3	1	3	2	2	1	1	3
2009-2010	Robust	Assumed alive		76	Non-Hispanic Black	1.08	Covered by health insurance	Obese	MET>=600	No	No	No	High/Recommended	No	no hospital admission	No	No	Widowed/Divorced/Separated	0	3	3	2	3	3	3	1	2	1	1	1	1	1	2	2	2	2	3
2009-2010	Robust	Assumed alive		74	Non-Hispanic White	1.66	Covered by health insurance	Overweight	MET < 600	No	No	No	Lower	No	no hospital admission	No	No	Widowed/Divorced/Separated	0	2	3	3	2	2	3	1	2	2	1	1	1	1	2	2	2	2	2
2009-2010	Pre-frail	Assumed alive		74	Non-Hispanic White	1.20	Covered by health insurance	Obese	MET < 600	No	No	No	Lower	Yes	no hospital admission	No	No	Widowed/Divorced/Separated	0	3	3	4	2	3	3	2	1	2	1	1	1	3	0	1	1	2	2
2009-2010	Robust	Assumed alive		66	Other Hispanic	1.48	Covered by health insurance	Overweight	MET < 600	No	No	No	High/Recommended	Yes	no hospital admission	No	No	Married/Living with partner	0	3	3	4	3	3	3	1	2	2	1	1	1	3	2	2	1	2	2
2009-2010	Pre-frail	Assumed alive		74	Non-Hispanic White		Covered by health insurance	Overweight	MET < 600	No	No	No	High/Recommended	Yes	no hospital admission	No	No	Widowed/Divorced/Separated	0	3	3	4	3	3	3	1	2	2	1	3	1	3	2	2	1	2	3
2009-2010	Robust	Assumed alive		65	Non-Hispanic Black	3.36	Covered by health insurance	Normal	MET>=600	Yes	No	No	Lower	Yes	no hospital admission	Yes	No	Married/Living with partner	0	2	3	3	2	2	2	2	2	2	1	1	1	1	2	2	1	2	2
2009-2010	Pre-frail	Assumed alive		78	Non-Hispanic White	5.00	Covered by health insurance	Obese	MET>=600	No	No	No	High/Recommended	Yes	<=3 times	No	No	Married/Living with partner	0	3	3	5	3	3	3	1	2	2	1	1	3	3	0	2	2	2	3
2009-2010	Pre-frail	Assumed alive		73	Other Hispanic	0.64	Not covered by health insurance	Normal	MET < 600	No	No	No	High/Recommended	No	no hospital admission	No	No	Widowed/Divorced/Separated	0	3	3	1	3	3	3	1	2	2	1	3	1	3	2	2	2	2	2
2009-2010	Robust	Assumed alive		68	Non-Hispanic White	2.06	Covered by health insurance	Overweight	MET>=600	No	No	No	High/Recommended	Yes	no hospital admission	No	No	Married/Living with partner	0	3	3	3	3	3	3	1	2	2	1	3	1	3	2	2	1	2	2
2009-2010	Pre-frail	Assumed alive		76	Non-Hispanic White	4.12	Covered by health insurance	Normal	MET < 600	Yes	No	No	High/Recommended	Yes	no hospital admission	No	Yes	Married/Living with partner	0	3	3	3	3	3	3	2	2	2	1	3	1	2	1	2	2	2	1
2009-2010	Pre-frail	Assumed alive		78	Non-Hispanic White	3.43	Covered by health insurance	Overweight	MET>=600	No	No	No	High/Recommended	Yes	no hospital admission	Yes	No	Married/Living with partner	0	3	3	2	3	3	3	1	2	2	1	3	3	1	2	2	2	2	1
2009-2010	Pre-frail	Assumed alive		80	Non-Hispanic White	0.76	Covered by health insurance	Overweight	MET < 600	No	No	No	High/Recommended	Yes	no hospital admission	No	No	Widowed/Divorced/Separated	0	2	3	4	2	3	3	1	2	2	1	1	1	3	2	2	2	2	2
2009-2010	Pre-frail	Assumed alive		80	Non-Hispanic White	1.16	Covered by health insurance	Normal	MET < 600	No	No	No	High/Recommended	No	no hospital admission	No	No	Widowed/Divorced/Separated	0	2	3	3	3	3	3	1	1	2	1	1	3	3	2	2	1	2	3
2009-2010	Pre-frail	Assumed alive		69	Non-Hispanic Black	4.16	Covered by health insurance	Obese	MET>=600	No	No	No	High/Recommended	No	no hospital admission	No	No	Widowed/Divorced/Separated	0	2	3	3	3	3	3	1	2	2	1	1	1	1	2	2	2	2	2
2009-2010	Pre-frail	Assumed alive		69	Non-Hispanic Black		Covered by health insurance	Obese	MET < 600	No	No	No	High/Recommended	No	no hospital admission	No	No	Widowed/Divorced/Separated	0	2	3	4	3	3	3	1	1	2	1	3	1	1	2	2	1	2	2
2009-2010	Pre-frail	Assumed alive		69	Non-Hispanic Black	1.63	Covered by health insurance	Overweight	MET>=600	No	No	No	High/Recommended	No	no hospital admission	No	No	Widowed/Divorced/Separated	0	3	3	4	3	3	3	1	1	2	1	1	1	1	2	2	1	1	1
2009-2010	Robust	Assumed alive		71	Non-Hispanic White	5.00	Covered by health insurance	Obese	MET < 600	No	No	No	High/Recommended	No	no hospital admission	Yes	No	Widowed/Divorced/Separated	0	2	3	2	3	3	2	2	2	2	1	1	3	1	2	2	2	2	3
2009-2010	Robust	Assumed alive		79	Non-Hispanic Black	3.69	Covered by health insurance	Obese	MET < 600	No	No	No	High/Recommended	No	no hospital admission	No	No	Widowed/Divorced/Separated	0	2	3	2	3	3	3	1	2	2	1	1	1	2	2	2	1	2	1
2009-2010	Pre-frail	Assumed alive		80	Non-Hispanic White	5.00	Covered by health insurance	Normal	MET < 600	No	No	Yes	High/Recommended	Yes	no hospital admission	No	No	Widowed/Divorced/Separated	0	3	3	3	3	2	3	1	2	1	1	1	1	1	2	2	2	2	3
2009-2010	Robust	Assumed alive		70	Non-Hispanic White	5.00	Covered by health insurance	Normal	MET>=600	Yes	No	No	High/Recommended	Yes	no hospital admission	No	No	Married/Living with partner	0	2	3	5	3	3	3	1	2	2	1	3	1	3	2	2	2	2	2
2009-2010	Pre-frail	Assumed alive		66	Non-Hispanic White	3.60	Covered by health insurance	Obese	MET < 600	Yes	Yes	No	High/Recommended	Yes	no hospital admission	Yes	No	Married/Living with partner	0	3	3	5	3	3	3	1	2	2	1	3	1	3	2	2	1	2	2
2009-2010	Robust	Assumed alive		75	Non-Hispanic White	5.00	Covered by health insurance	Obese	MET>=600	Yes	No	No	High/Recommended	Yes	no hospital admission	No	No	Widowed/Divorced/Separated	0	2	3	5	3	3	3	1	2	2	1	1	1	3	2	2	2	1	3
2009-2010	Pre-frail	Assumed alive		65	Mexican American		Covered by health insurance	Overweight	MET < 600	Yes	No	No	Lower	No	<=3 times	No	No	Widowed/Divorced/Separated	0	3	2	2	2	3	2	2	2	2	1	1	1	1	2	2	1	2	3
2009-2010	Robust	Assumed alive		74	Non-Hispanic White	0.89	Covered by health insurance	Overweight	MET < 600	No	No	Yes	High/Recommended	Yes	no hospital admission	Yes	No	Married/Living with partner	0	2	3	3	3	3	3	1	2	2	1	3	1	3	2	2	2	2	1
2009-2010	Pre-frail	Assumed alive		74	Non-Hispanic Black	2.77	Covered by health insurance	Normal	MET < 600	No	No	Yes	High/Recommended	No	no hospital admission	No	No	Widowed/Divorced/Separated	0	2	3	4	3	3	3	1	2	2	1	1	1	2	2	2	1	2	2
2009-2010	Robust	Assumed alive		80	Non-Hispanic White	0.51	Covered by health insurance	Normal	MET < 600	No	No	No	Lower	No	no hospital admission	No	No	Widowed/Divorced/Separated	0	3	3	1	2	3	3	1	2	2	1	1	1	1	2	2	1	2	2
2009-2010	Pre-frail	Assumed alive		80	Non-Hispanic White	1.21	Covered by health insurance	Obese	MET < 600	No	No	No	Lower	No	no hospital admission	No	No	Married/Living with partner	0	3	3	2	2	2	2	1	1	1	1	1	1	2	2	1	2	2	3
2009-2010	Robust	Assumed alive		73	Non-Hispanic White	5.00	Covered by health insurance	Normal	MET>=600	No	No	No	High/Recommended	No	no hospital admission	No	No	Married/Living with partner	0	2	3	5	3	3	3	1	2	2	1	3	3	3	2	2	2	2	3
2009-2010	Robust	Assumed alive		76	Non-Hispanic White	3.43	Covered by health insurance	Normal	MET < 600	No	No	No	Lower	Yes	no hospital admission	No	No	Married/Living with partner	0	2	3	5	3	3	3	1	2	2	1	3	1	3	2	2	1	2	2
2009-2010	Robust	Assumed alive		76	Other Hispanic	2.95	Covered by health insurance	Overweight	MET < 600	No	No	No	Lower	No	<=3 times	No	No	Widowed/Divorced/Separated	0	3	3	4	2	3	2	2	2	1	1	1	1	3	2	2	2	2	1
2009-2010	Robust	Assumed alive		74	Non-Hispanic White	2.29	Covered by health insurance	Obese	MET>=600	Yes	No	No	Lower	Yes	no hospital admission	Yes	No	Married/Living with partner	0	2	3	3	2	3	3	1	2	2	1	1	1	3	1	2	2	2	1
2009-2010	Pre-frail	Assumed deceased	001	80	Non-Hispanic White	1.11	Covered by health insurance	Overweight	MET>=600	No	No	No	Lower	No	no hospital admission	No	Refused/dont know	Widowed/Divorced/Separated	0	3	3	2	2	2	2	1	2	2	1	1	1	1	2	1	2	2	3
2009-2010	Robust	Assumed alive		65	Non-Hispanic White	3.97	Covered by health insurance	Overweight	MET>=600	No	No	No	High/Recommended	No	no hospital admission	No	No	Widowed/Divorced/Separated	0	3	3	4	3	3	3	1	2	2	1	1	1	3	0	1	1	2	3
2009-2010	Pre-frail	Assumed alive		72	Mexican American	2.06	Covered by health insurance	Overweight	MET>=600	No	No	No	Lower	Yes	no hospital admission	No	No	Married/Living with partner	0	2	3	4	2	3	2	2	2	2	1	3	3	1	2	2	2	2	1
2009-2010	Robust	Assumed alive		73	Other Hispanic		Not covered by health insurance	Normal	MET>=600	No	No	Yes	Lower	No	no hospital admission	No	No	Widowed/Divorced/Separated	0	3	3	1	2	2	2	2	2	2	1	1	3	1	2	1	2	1	3
2009-2010	Robust	Assumed alive		67	Non-Hispanic White	2.40	Covered by health insurance	Normal	MET < 600	Yes	No	No	Lower	No	no hospital admission	No	No	Married/Living with partner	0	2	3	4	2	3	2	2	2	1	1	3	1	2	1	2	2	2	1
2009-2010	Robust	Assumed alive		66	Non-Hispanic Black	5.00	Covered by health insurance	Obese	MET>=600	No	No	No	Lower	Yes	no hospital admission	No	No	Married/Living with partner	0	2	3	4	2	3	2	2	2	2	1	1	3	3	2	2	1	2	1
2009-2010	Robust	Assumed alive		68	Mexican American	1.20	Covered by health insurance	Overweight	MET < 600	Yes	No	No	Lower	No	no hospital admission	No	No	Married/Living with partner	0	2	3	1	2	3	3	1	2	2	1	1	1	1	2	2	1	2	1
2009-2010	Robust	Assumed alive		72	Non-Hispanic White	1.04	Covered by health insurance	Overweight	MET < 600	Yes	No	No	High/Recommended	No	no hospital admission	Yes	No	Never married	0	3	3	5	3	3	3	1	2	2	1	3	1	3	2	2	2	2	3
2009-2010	Pre-frail	Assumed alive		80	Other Hispanic	0.82	Covered by health insurance	Overweight	MET < 600	No	No	No	Lower	No	no hospital admission	Yes	No	Widowed/Divorced/Separated	0	3	3	1	2	2	2	2	2	2	1	1	3	1	2	2	2	2	3
2009-2010	Robust	Assumed alive		80	Non-Hispanic White		Covered by health insurance	Overweight	MET < 600	No	No	No	High/Recommended	No	no hospital admission	Yes	Yes	Widowed/Divorced/Separated	0	2	3	3	3	3	3	1	2	2	1	1	1	3	0	2	2	2	1
2009-2010	Robust	Assumed alive		71	Mexican American	4.46	Covered by health insurance	Obese	MET>=600	Yes	No	No	High/Recommended	No	no hospital admission	No	No	Widowed/Divorced/Separated	0	2	3	4	3	3	3	1	1	2	1	1	1	3	2	1	2	2	3
2009-2010	Robust	Assumed alive		72	Non-Hispanic White		Covered by health insurance	Overweight	MET>=600	No	No	No	Lower	Yes	no hospital admission	No	No	Married/Living with partner	0	2	3	5	3	3	2	2	2	2	1	1	1	3	1	2	2	1	2
2009-2010	Pre-frail	Assumed alive		67	Mexican American	1.23	Covered by health insurance	Overweight	MET < 600		No	No	Lower	Yes	no hospital admission	No	No	Widowed/Divorced/Separated	0	2	3	2	2	2	2	2	2	2	1	3	3	1	2	2	1	2	1
2009-2010	Robust	Assumed alive		69	Other Hispanic	0.91	Covered by health insurance	Obese	MET < 600	No	No	No	Lower	Yes	no hospital admission	Yes	No	Married/Living with partner	0	3	3	1	3	3	3	1	2	2	1	3	3	1	2	2	2	2	2
2009-2010	Pre-frail	Assumed alive		67	Other Hispanic		Covered by health insurance	Normal	MET < 600	No	No	No	High/Recommended	Yes	<=3 times	No	No	Married/Living with partner	0	3	3	4	3	2	3	1	1	2	1	3	3	1	2	2	1	2	1
2009-2010	Frail	Assumed alive		76	Non-Hispanic Black	1.58	Covered by health insurance	Obese	MET < 600	No	No	No	Lower	No	<=3 times	No	No	Married/Living with partner	0	3	3	4	2	2	3	2	2	2	1	1	1	1	2	2	1	1	1
2009-2010	Frail	Assumed alive		71	Non-Hispanic White	2.73	Covered by health insurance	Obese	MET < 600	Yes	No	No	Lower	No	no hospital admission	No	No	Married/Living with partner	0	2	3	3	3	2	3	2	2	2	1	3	1	3	2	2	1	2	2
2009-2010	Robust	Assumed alive		71	Non-Hispanic White		Covered by health insurance	Obese	MET>=600	No	No	No	Lower	No	no hospital admission	No	No	Widowed/Divorced/Separated	0	2	3	3	3	3	2	1	2	2	1	3	1	3	2	1	1	2	3
2009-2010	Pre-frail	Assumed alive		71	Non-Hispanic Black	3.69	Covered by health insurance	Obese	MET < 600	No	No	No	Lower	No	no hospital admission	No	No	Widowed/Divorced/Separated	0	3	3	3	3	3	3	2	2	2	1	3	1	1	2	2	1	1	2
2009-2010	Robust	Assumed alive		71	Non-Hispanic White	2.40	Covered by health insurance	Normal	MET < 600	No	No	No	Lower	Yes	no hospital admission	No	No	Married/Living with partner	0	3	3	3	2	2	3	2	2	2	1	3	3	3	2	1	2	1	3
2009-2010	Robust	Assumed alive		67	Non-Hispanic White	5.00	Covered by health insurance	Normal	MET>=600	No	No	No	High/Recommended	Yes	no hospital admission	No	Yes	Married/Living with partner	0	2	3	5	2	3	3	1	2	2	1	3	3	3	1	2	2	1	2
2009-2010	Pre-frail	Assumed alive		75	Other Hispanic	5.00	Covered by health insurance	Overweight	MET < 600	No	No	No	High/Recommended	No	no hospital admission	Yes	No	Widowed/Divorced/Separated	0	3	3	2	3	2	3	1	1	2	1	3	1	2	2	2	1	2	2
2009-2010	Robust	Assumed alive		80	Non-Hispanic White	1.35	Covered by health insurance	Normal	MET>=600	No	No	No	Lower	No	no hospital admission	No	No	Widowed/Divorced/Separated	0	3	3	4	3	3	3	1	2	2	1	3	1	3	2	2	2	2	3
2009-2010	Robust	Assumed alive		65	Non-Hispanic Black	1.28	Covered by health insurance	Overweight	MET < 600	No	No	No	High/Recommended	No	no hospital admission	No	No	Never married	0	3	3	3	3	3	3	1	1	2	1	1	1	2	2	2	1	2	1
2009-2010	Pre-frail	Assumed alive		76	Mexican American	1.75	Covered by health insurance	Normal	MET < 600	No	No	No	Lower	Yes	no hospital admission	No	No	Widowed/Divorced/Separated	0	3	3	4	2	3	3	1	2	2	1	1	1	3	2	2	1	2	2
2009-2010	Robust	Assumed alive		77	Non-Hispanic White	2.31	Covered by health insurance	Obese	MET>=600	No	No	No	Lower	Yes	no hospital admission	No	No	Widowed/Divorced/Separated	0	2	3	4	2	3	3	1	2	2	1	1	1	1	1	2	2	2	3
2009-2010	Robust	Assumed alive		67	Non-Hispanic White	4.31	Covered by health insurance	Normal	MET>=600	No	No	No	Lower	No	no hospital admission	No	No	Widowed/Divorced/Separated	0	3	3	4	2	2	3	2	2	2	1	3	1	3	2	2	1	1	3
2009-2010	Robust	Assumed alive		77	Non-Hispanic Black	1.24	Covered by health insurance	Overweight	MET>=600	No	No	No	High/Recommended	No	<=3 times	Yes	No	Married/Living with partner	0	3	3	1	3	3	3	1	1	2	1	1	1	3	0	2	2	2	1
2009-2010	Robust	Assumed alive		80	Other Hispanic	1.80	Covered by health insurance	Normal	MET < 600	Yes	No	No	Lower	Refused/dont know	no hospital admission	Yes	No	Widowed/Divorced/Separated	0	3	3	5	2	3	3	1	2	2	1	1	3	3	2	2	1	2	1
2009-2010	Robust	Assumed alive		67	Non-Hispanic White	5.00	Covered by health insurance	Obese	MET < 600	No	No	No	Lower	Yes	no hospital admission	No	No	Married/Living with partner	0	2	3	4	2	3	3	1	2	2	1	1	3	1	2	2	2	2	1
2009-2010	Robust	Assumed alive		66	Non-Hispanic White	5.00	Covered by health insurance	Overweight	MET>=600	No	No	Yes	Lower	Yes	no hospital admission	No	No	Married/Living with partner	0	2	3	4	2	3	3	1	2	2	1	3	1	3	2	2	1	1	2
2009-2010	Pre-frail	Assumed alive		80	Non-Hispanic White		Covered by health insurance	Normal	MET>=600	No	No	No	Lower	No	no hospital admission	No	No	Widowed/Divorced/Separated	0	3	3	3	2	2	2	2	2	2	1	3	1	2	2	1	2	1	3
2009-2010	Pre-frail	Assumed alive		80	Non-Hispanic White	2.77	Covered by health insurance	Obese	MET < 600	No	No	No	High/Recommended	No	<=3 times	Yes	No	Widowed/Divorced/Separated	0	2	3	3	3	3	3	1	2	2	1	3	1	3	2	2	2	2	3
2009-2010	Pre-frail	Assumed alive		78	Non-Hispanic White	1.33	Covered by health insurance	Obese	MET < 600	Yes	No	No	High/Recommended	Yes	no hospital admission	No	No	Widowed/Divorced/Separated	0	2	3	3	3	3	3	1	2	2	1	1	1	1	2	2	2	2	3
2009-2010	Pre-frail	Assumed alive		73	Non-Hispanic White	1.30	Covered by health insurance	Overweight	MET < 600	Yes	No	No	High/Recommended	No	no hospital admission	No	No	Widowed/Divorced/Separated	0	3	3	4	2	3	3	1	2	2	1	1	1	3	2	2	1	2	3
2009-2010	Pre-frail	Assumed alive		72	Non-Hispanic White	2.40	Covered by health insurance	Normal	MET>=600	Yes	No	No	High/Recommended	Yes	no hospital admission	No	No	Married/Living with partner	0	2	3	5	3	3	3	1	2	2	1	3	1	3	2	2	2	1	3
2009-2010	Pre-frail	Assumed alive		68	Non-Hispanic White	1.81	Covered by health insurance		MET < 600	No	No	Yes	High/Recommended	No	no hospital admission	No	No	Married/Living with partner	0	3	3	2	3	3	3	1	2	2	1	1	1	1	2	2	1	2	3
2009-2010	Robust	Assumed alive		71	Non-Hispanic White	3.23	Covered by health insurance	Overweight	MET>=600	No	No	No	High/Recommended	Yes	no hospital admission	No	No	Widowed/Divorced/Separated	0	3	3	5	3	3	3	1	2	2	1	3	3	3	2	2	2	1	3
2009-2010	Pre-frail	Assumed alive		70	Non-Hispanic Black	0.56	Covered by health insurance	Normal	MET>=600	Yes	No	No	Lower	Yes	no hospital admission	No	No	Widowed/Divorced/Separated	0	2	3	2	2	2	2	2	1	2	1	1	1	2	2	2	1	2	2
2009-2010	Robust	Assumed alive		74	Non-Hispanic White	2.11	Covered by health insurance	Obese	MET>=600	No	No	No	High/Recommended	No	no hospital admission	No	No	Widowed/Divorced/Separated	0	2	3	3	3	3	3	1	2	2	1	3	1	3	2	2	2	2	3
2009-2010	Pre-frail	Assumed alive		78	Non-Hispanic White	1.37	Covered by health insurance	Obese	MET>=600	No	No	Yes	Lower	No	no hospital admission	Yes	Refused/dont know	Married/Living with partner	0	3	3	2	2	3	2	2	2	2	1	1	1	1	2	1	1	2	1
2009-2010	Robust	Assumed alive		74	Mexican American	1.10	Not covered by health insurance	Obese	MET < 600	No	No	No	Lower	No	no hospital admission	No	No	Married/Living with partner	0	3	3	1	3	2	3	1	2	2	1	1	1	3	2	2	2	2	3
2009-2010	Robust	Assumed alive		69	Other Hispanic	0.66	Covered by health insurance	Overweight	MET < 600	No	No	Yes	High/Recommended	No	no hospital admission	No	No	Widowed/Divorced/Separated	0	3	2	1	3	3	3	1	2	2	1	1	1	3	2	2	2	2	3
2009-2010	Robust	Assumed alive		67	Non-Hispanic White	2.16	Covered by health insurance	Overweight	MET>=600	No	No	No	High/Recommended	Yes	no hospital admission	Yes	No	Married/Living with partner	0	2	3	3	3	3	3	1	2	2	1	3	1	3	0	2	1	1	1
2009-2010	Pre-frail	Assumed alive		70	Non-Hispanic White	1.78	Covered by health insurance	Obese	MET>=600	Yes	No	No	Lower	No	<=3 times	No	No	Widowed/Divorced/Separated	0	2	3	3	2	3	3	1	1	2	1	3	1	3	2	1	2	2	2
2009-2010	Pre-frail	Assumed alive		74	Non-Hispanic White	4.26	Covered by health insurance	Normal	MET < 600	Yes	No	Yes	High/Recommended	No	no hospital admission	Yes	No	Married/Living with partner	0	2	3	2	3	3	3	1	1	2	1	1	1	2	2	2	1	1	2
2009-2010	Frail	Assumed alive		73	Non-Hispanic Black	2.68	Covered by health insurance	Obese	MET>=600	Yes	No	No	Lower	No	no hospital admission	Yes	No	Widowed/Divorced/Separated	0	2	3	1	2	2	2	2	2	2	1	3	1	1	2	1	2	1	2
2009-2010	Robust	Assumed alive		70	Non-Hispanic White	1.94	Covered by health insurance	Obese	MET>=600	No	No	No	Lower	Yes	no hospital admission	Yes	Yes	Married/Living with partner	0	2	3	5	2	3	3	1	2	2	1	3	1	2	2	2	1	2	3
2009-2010	Robust	Assumed alive		80	Non-Hispanic White	1.85	Covered by health insurance	Normal	MET>=600	Yes	No	No	Lower	No	no hospital admission	No	No	Widowed/Divorced/Separated	0	2	3	4	2	2	2	1	2	2	1	1	1	3	2	1	2	2	3
2009-2010	Robust	Assumed alive		80	Non-Hispanic White	4.62	Covered by health insurance	Normal	MET>=600	No	No	No	Lower	No	no hospital admission	Yes	No	Widowed/Divorced/Separated	0	2	3	4	2	2	3	2	2	1	1	3	1	3	2	2	2	2	3
2009-2010	Frail	Assumed alive		76	Non-Hispanic Black	0.88	Covered by health insurance	Obese	MET < 600	No	No	No	Lower	No	<=3 times	No	No	Widowed/Divorced/Separated	0	3	3	3	2	3	2	2	1	2	1	1	1	1	2	2	1	2	1
2009-2010	Pre-frail	Assumed alive		75	Non-Hispanic White	2.31	Covered by health insurance	Normal	MET>=600	Yes	No	No	Lower	No	no hospital admission	No	No	Widowed/Divorced/Separated	0	3	3	5	2	3	3	1	2	2	1	1	1	3	2	2	1	1	2
2009-2010	Pre-frail	Assumed alive		78	Non-Hispanic White	1.11	Covered by health insurance	Normal	MET>=600	No	No	No	High/Recommended	No	no hospital admission	No	No	Widowed/Divorced/Separated	0	3	3	3	3	3	3	1	2	2	1	1	1	1	2	1	1	2	3
2009-2010	Robust	Assumed alive		80	Non-Hispanic White	0.62	Covered by health insurance	Overweight	MET>=600	No	No	No	High/Recommended	No	no hospital admission	No	No	Widowed/Divorced/Separated	0	2	3	3	3	3	3	1	2	2	1	3	1	1	2	2	2	1	3
2009-2010	Pre-frail	Assumed alive		80	Mexican American	3.00	Covered by health insurance	Normal	MET < 600	No	No	No	Lower	No	no hospital admission	Yes	No	Widowed/Divorced/Separated	0	3	3	1	3	3	3	1	2	2	1	1	1	3	2	2	2	2	3
2009-2010	Robust	Assumed alive		73	Non-Hispanic Black	2.04	Covered by health insurance	Overweight	MET < 600	No	No	No	High/Recommended	Yes	no hospital admission	No	No	Married/Living with partner	0	2	0	5	3	3	3	1	0	0	1	1	1	3	2	2	2	2	1
2009-2010	Robust	Assumed alive		74	Non-Hispanic White		Covered by health insurance	Overweight	MET>=600	Yes	No	No	High/Recommended	No	no hospital admission	No	No	Married/Living with partner	0	3	3	3	2	3	3	1	2	1	1	1	3	3	2	2	1	2	1
2009-2010	Robust	Assumed alive		78	Non-Hispanic White	5.00	Covered by health insurance	Overweight	MET>=600	No	No	No	Lower	No	no hospital admission	No	No	Widowed/Divorced/Separated	0	2	3	5	2	2	2	1	2	2	1	3	1	3	2	2	2	2	3
2009-2010	Frail	Assumed alive		68	Non-Hispanic White	1.01	Covered by health insurance	Obese	MET>=600	No	No	No	Lower	No	no hospital admission	No	No	Married/Living with partner	0	3	3	4	2	2	2	2	2	2	1	3	1	1	2	2	2	2	3
2009-2010	Robust	Assumed alive		65	Mexican American	0.32	Not covered by health insurance	Obese	MET>=600	Yes	No	Yes	Lower	No	no hospital admission	No	No	Widowed/Divorced/Separated	0	2	3	1	2	3	3	1	2	2	1	3	3	1	2	2	2	2	2
2009-2010	Pre-frail	Assumed alive		65	Mexican American	2.88	Covered by health insurance	Overweight	MET < 600	No	No	No	High/Recommended	Yes	<=3 times	No	No	Married/Living with partner	0	3	3	3	3	3	3	1	2	2	1	1	1	1	2	2	2	2	3
2009-2010	Pre-frail	Assumed alive		71	Non-Hispanic White	0.80	Covered by health insurance	Overweight	MET < 600	No	No	No	Lower	No	no hospital admission	No	No	Widowed/Divorced/Separated	0	3	3	1	2	3	3	1	2	2	1	1	1	3	2	2	1	2	2
2009-2010	Pre-frail	Assumed alive		70	Non-Hispanic White	5.00	Covered by health insurance	Obese	MET < 600	No	No	No	Lower	Yes	<=3 times	No	No	Married/Living with partner	0	3	3	3	2	2	2	2	2	1	1	1	1	3	1	2	2	2	2
2009-2010	Pre-frail	Assumed alive		65	Non-Hispanic White	3.84	Covered by health insurance	Obese	MET>=600	Yes	Yes	No	High/Recommended	Yes	no hospital admission	No	No	Widowed/Divorced/Separated	0	2	3	5	3	3	3	1	2	2	1	3	1	3	2	2	1	2	1
2009-2010	Pre-frail	Assumed alive		66	Non-Hispanic White	3.33	Covered by health insurance	Obese	MET < 600	Yes	No	No	High/Recommended	Yes	no hospital admission	No	No	Widowed/Divorced/Separated	0	2	3	4	3	3	3	1	2	2	1	3	1	3	2	1	2	2	3
2009-2010	Robust	Assumed alive		71	Non-Hispanic White	2.47	Covered by health insurance	Overweight	MET < 600	Yes	No	No	Lower	Yes	no hospital admission	No	No	Married/Living with partner	0	2	3	3	2	2	3	2	2	2	1	3	3	1	2	2	1	2	3
2009-2010	Pre-frail	Assumed alive		75	Non-Hispanic White	4.23	Covered by health insurance	Overweight	MET < 600	No	No	Yes	Lower	No	<=3 times	Yes	Yes	Married/Living with partner	0	2	0	3	2	2	3	1	2	1	1	1	1	2	2	2	1	2	2
2009-2010	Frail	Assumed alive		80	Non-Hispanic White	2.75	Covered by health insurance	Overweight	MET < 600	Yes	No	Yes	High/Recommended	No	no hospital admission	Yes	No	Married/Living with partner	0	2	3	2	3	3	3	1	1	2	1	1	3	1	0	2	2	2	3
2009-2010	Robust	Assumed alive		66	Non-Hispanic White	5.00	Covered by health insurance	Underweight	MET>=600	No	Yes	No	Lower	Yes	no hospital admission	No	No	Married/Living with partner	0	2	3	5	3	3	3	1	2	2	1	1	3	1	1	2	2	2	2
2009-2010	Pre-frail	Assumed alive		71	Non-Hispanic White	3.43	Covered by health insurance	Obese	MET < 600	No	No	Yes	High/Recommended	Yes	<=3 times	No	No	Married/Living with partner	0	3	3	4	3	3	3	1	1	2	1	1	3	2	2	2	1	1	2
2009-2010	Pre-frail	Assumed alive		69	Mexican American	1.91	Covered by health insurance	Obese	MET < 600	No	No	No	Lower	No	<=3 times	No	No	Widowed/Divorced/Separated	0	3	3	1	2	2	2	2	2	2	1	1	1	1	0	2	2	2	3
2009-2010	Frail	Assumed alive		67	Non-Hispanic White	1.58	Covered by health insurance	Obese	MET < 600	No	No	No	Lower	Yes	<=3 times	No	Yes	Married/Living with partner	0	3	3	5	2	3	2	2	2	1	1	1	3	1	2	2	2	2	1
2009-2010	Robust	Assumed alive		80	Non-Hispanic White	3.77	Covered by health insurance	Normal	MET < 600	No	No	No	High/Recommended	Yes	no hospital admission	No	No	Married/Living with partner	0	2	3	3	3	3	3	1	1	2	1	3	1	2	2	2	2	1	3
2009-2010	Robust	Assumed alive		72	Non-Hispanic White	5.00	Covered by health insurance	Overweight	MET < 600	No	No	No	High/Recommended	No	no hospital admission	No	No	Married/Living with partner	0	3	3	3	2	3	3	1	2	2	1	1	1	1	2	2	2	2	1
2009-2010	Robust	Assumed alive		71	Other Race	1.01	Covered by health insurance	Normal	MET>=600	No	No	No	Lower	No	no hospital admission	No	No	Married/Living with partner	0	3	3	3	2	3	2	2	2	2	1	1	1	1	2	2	1	2	1
2009-2010	Pre-frail	Assumed alive		80	Non-Hispanic White	2.06	Covered by health insurance	Overweight	MET < 600	No	No	No	High/Recommended	No	no hospital admission	Yes	No	Married/Living with partner	0	3	3	1	3	3	3	1	2	2	1	1	1	1	2	2	2	2	3
2009-2010	Robust	Assumed alive		80	Non-Hispanic White	0.42	Covered by health insurance	Obese	MET < 600	No	No	No	Lower	No	no hospital admission	No	No	Widowed/Divorced/Separated	0	3	3	1	2	3	2	2	2	2	1	1	3	1	2	2	2	2	3
2009-2010	Robust	Assumed alive		68	Mexican American	1.82	Covered by health insurance	Overweight	MET < 600	No	No	No	High/Recommended	No	<=3 times	No	No	Widowed/Divorced/Separated	0	3	2	1	3	3	3	2	2	2	1	1	1	1	2	2	2	2	2
2009-2010	Pre-frail	Assumed alive		65	Non-Hispanic White	1.20	Covered by health insurance	Obese	MET < 600	No	No	No	Lower	No	no hospital admission	No	No	Widowed/Divorced/Separated	0	2	3	3	3	3	2	2	2	1	1	1	1	3	2	2	1	1	1
2009-2010	Pre-frail	Assumed alive		80	Non-Hispanic White	0.89	Covered by health insurance	Normal	MET < 600	No	No	Yes	High/Recommended	No	no hospital admission	No	No	Widowed/Divorced/Separated	0	2	3	2	3	3	3	1	2	2	1	3	1	1	1	2	2	2	3
2009-2010	Pre-frail	Assumed alive		73	Non-Hispanic White	1.57	Covered by health insurance	Obese	MET>=600	No	No	No	Lower	No	no hospital admission	No	No	Widowed/Divorced/Separated	0	3	2	4	2	2	2	2	1	1	1	1	1	2	2	2	2	2	2
2009-2010	Frail	Assumed alive		80	Non-Hispanic White	1.78	Covered by health insurance	Obese	MET < 600	Yes	No	Yes	Lower	No	no hospital admission	No	No	Married/Living with partner	0	3	3	4	2	3	3	1	1	2	1	3	1	1	2	2	1	2	1
2009-2010	Pre-frail	Assumed alive		80	Non-Hispanic White	5.00	Covered by health insurance	Normal	MET < 600	No	No	Yes	High/Recommended	No	<=3 times	Yes	No	Married/Living with partner	0	2	3	5	3	3	3	2	2	2	1	1	3	3	1	0	2	0	2
2009-2010	Robust	Assumed alive		80	Non-Hispanic White	1.39	Covered by health insurance	Overweight	MET>=600	No	No	No	High/Recommended	No	no hospital admission	No	No	Widowed/Divorced/Separated	0	3	3	1	3	3	3	1	2	2	1	3	1	1	2	2	2	2	3
2009-2010	Pre-frail	Assumed alive		68	Mexican American	0.91	Covered by health insurance	Overweight	MET < 600	Yes	No	No	Lower	No	<=3 times	No	No	Married/Living with partner	0	2	3	2	2	2	3	1	1	2	1	1	1	3	0	2	2	2	3
2009-2010	Robust	Assumed alive		77	Non-Hispanic White	4.81	Covered by health insurance	Overweight	MET < 600	Yes	No	No	Lower	No	no hospital admission	Yes	No	Widowed/Divorced/Separated	0	2	3	2	2	2	3	1	2	2	1	1	1	3	2	1	1	2	3
2009-2010	Pre-frail	Assumed alive		76	Non-Hispanic White	4.80	Covered by health insurance	Overweight	MET>=600	Yes	No	No	High/Recommended	No	no hospital admission	No	No	Married/Living with partner	0	2	3	3	3	3	3	1	2	2	1	1	1	3	0	2	2	2	3
2009-2010	Robust	Assumed alive		66	Non-Hispanic Black	4.12	Covered by health insurance	Overweight	MET < 600	No	No	No	High/Recommended	No	no hospital admission	No	No	Married/Living with partner	0	2	3	2	3	3	3	1	1	2	1	1	1	1	2	2	1	1	1
2009-2010	Robust	Assumed alive		69	Mexican American	1.35	Covered by health insurance	Obese	MET>=600	No	No	No	Lower	Yes	no hospital admission	No	No	Widowed/Divorced/Separated	0	3	3	2	2	2	2	1	2	2	1	1	1	1	2	2	1	2	1
2009-2010	Robust	Assumed alive		80	Non-Hispanic White	4.98	Covered by health insurance	Obese	MET < 600	Yes	No	No	Lower	Yes	no hospital admission	No	No	Married/Living with partner	0	2	0	5	2	3	3	1	0	0	1	1	1	3	2	2	2	2	2
2009-2010	Pre-frail	Assumed alive		74	Non-Hispanic White	1.02	Covered by health insurance	Overweight	MET < 600	Yes	No	No	High/Recommended	No	no hospital admission	No	No	Widowed/Divorced/Separated	0	3	3	3	3	3	3	1	1	2	1	1	1	1	2	2	1	2	1
2009-2010	Robust	Assumed alive		80	Non-Hispanic White	2.31	Covered by health insurance	Obese	MET < 600	No	No	No	Lower	No	no hospital admission	No	Refused/dont know	Widowed/Divorced/Separated	0	3	3	2	2	2	2	2	2	2	1	1	1	2	2	1	2	2	2
2009-2010	Robust	Assumed alive		69	Non-Hispanic White	3.09	Covered by health insurance	Obese	MET>=600	No	No	No	Lower	No	no hospital admission	No	No	Married/Living with partner	0	3	3	3	2	3	3	1	2	2	1	3	1	1	2	1	1	2	2
2009-2010	Robust	Assumed alive		80	Non-Hispanic White	3.77	Covered by health insurance	Normal	MET>=600	No	No	No	Lower	No	no hospital admission	Yes	No	Married/Living with partner	0	2	3	4	3	3	3	1	1	2	1	1	1	1	2	2	2	2	2
2009-2010	Pre-frail	Assumed alive		80	Non-Hispanic White	1.89	Covered by health insurance	Normal	MET < 600	No	No	No	Lower	Yes	no hospital admission	No	No	Widowed/Divorced/Separated	0	3	3	4	2	3	3	1	1	2	1	1	1	3	2	2	2	2	1
2009-2010	Pre-frail	Assumed alive		73	Mexican American	0.89	Covered by health insurance	Obese	MET < 600	No	No	No	Lower	No	no hospital admission	No	No	Married/Living with partner	0	3	2	1	2	2	2	2	2	2	3	1	1	1	2	2	2	2	3
2009-2010	Pre-frail	Assumed alive		77	Non-Hispanic White	2.12	Covered by health insurance	Obese	MET < 600	No	No	No	High/Recommended	Yes	no hospital admission	Yes	No	Never married	0	2	3	4	3	3	3	1	2	1	1	1	1	1	2	2	2	2	3
2009-2010	Frail	Assumed alive		66	Non-Hispanic White	4.46	Covered by health insurance	Obese	MET>=600	No	No	Yes	High/Recommended	Yes	no hospital admission	No	No	Married/Living with partner	0	3	3	5	3	3	3	1	2	2	1	3	3	3	2	2	1	2	2
2009-2010	Pre-frail	Assumed alive		80	Other Race	2.03	Covered by health insurance	Overweight	MET>=600	No	No	No	Lower	No	no hospital admission	No	No	Widowed/Divorced/Separated	0	3	3	1	2	2	2	2	2	2	1	1	1	3	2	2	1	1	2
2009-2010	Frail	Assumed alive		78	Non-Hispanic White	2.12	Covered by health insurance	Obese	MET < 600	No	No	No	High/Recommended	No	no hospital admission	No	No	Widowed/Divorced/Separated	0	3	3	4	3	3	3	1	2	2	1	3	1	3	2	2	1	1	3
2009-2010	Pre-frail	Assumed alive		80	Non-Hispanic White	1.55	Covered by health insurance	Normal	MET>=600	No	No	No	Lower	No	<=3 times	Yes	No	Married/Living with partner	0	3	3	4	3	3	3	1	2	2	1	1	1	1	2	1	1	1	2
2009-2010	Pre-frail	Assumed alive		69	Non-Hispanic White	2.06	Covered by health insurance	Normal	MET>=600	No	No	No	High/Recommended	Yes	no hospital admission	No	No	Married/Living with partner	0	2	3	4	3	3	3	1	2	2	1	1	1	3	1	2	1	1	3
2009-2010	Pre-frail	Assumed alive		67	Other Hispanic	1.03	Covered by health insurance	Overweight	MET < 600	Yes	No	No	High/Recommended	No	no hospital admission	Yes	Yes	Widowed/Divorced/Separated	0	3	2	3	3	3	3	1	2	2	1	1	1	1	2	2	1	2	2
2009-2010	Robust	Assumed alive		73	Non-Hispanic White		Covered by health insurance	Overweight	MET < 600	No	No	Yes	Lower	Yes	no hospital admission	No	No	Married/Living with partner	0	3	3	4	2	3	3	1	2	2	1	3	1	3	2	2	2	2	2
2009-2010	Robust	Assumed alive		75	Non-Hispanic White	5.00	Covered by health insurance	Normal	MET>=600	No	No	No	Lower	Yes	no hospital admission	No	No	Married/Living with partner	0	2	3	3	2	2	3	1	2	2	1	3	1	3	2	2	2	1	1
2009-2010	Robust	Assumed alive		77	Non-Hispanic White	1.80	Covered by health insurance	Overweight	MET < 600	No	No	No	Lower	Yes	no hospital admission	Yes	No	Widowed/Divorced/Separated	0	2	3	4	2	3	3	1	2	2	1	1	1	3	2	1	2	2	3
2009-2010	Pre-frail	Assumed alive		74	Non-Hispanic White	1.92	Covered by health insurance	Obese	MET < 600	Yes	No	Yes	High/Recommended	No	no hospital admission	No	No	Married/Living with partner	0	3	3	3	3	3	3	1	2	2	1	3	1	1	2	2	2	2	1
2009-2010	Pre-frail	Assumed alive		66	Mexican American	0.45	Covered by health insurance	Obese	MET < 600	No	No	No	High/Recommended	No	no hospital admission	No	No	Widowed/Divorced/Separated	0	3	3	2	3	3	3	1	1	2	1	1	3	1	2	2	1	2	2
2009-2010	Pre-frail	Assumed alive		78	Non-Hispanic White	2.75	Covered by health insurance	Overweight	MET>=600	No	No	No	High/Recommended	No	no hospital admission	No	No	Married/Living with partner	0	2	3	4	3	3	3	1	2	2	1	1	1	1	2	1	2	2	2
2009-2010	Robust	Assumed alive		67	Mexican American	5.00	Covered by health insurance	Normal	MET>=600	Yes	No	No	Lower	Yes	no hospital admission	No	Yes	Married/Living with partner	0	2	3	4	2	3	3	2	2	2	1	1	3	3	2	2	1	1	3
2009-2010	Pre-frail	Assumed alive		66	Non-Hispanic White	0.88	Covered by health insurance	Obese	MET < 600	Yes	Yes	Yes	Lower	No	no hospital admission	No	No	Widowed/Divorced/Separated	0	2	3	2	2	3	3	1	2	2	1	3	1	3	1	2	2	2	3
2009-2010	Robust	Assumed alive		66	Non-Hispanic White	3.43	Covered by health insurance	Normal	MET < 600	Yes	No	No	Lower	No	no hospital admission	No	No	Married/Living with partner	0	2	0	4	3	3	3	2	0	0	1	3	1	1	2	2	1	2	2
2007-2008	Robust	Assumed alive		71	Non-Hispanic White	1.50	Covered by health insurance	Obese	MET < 600	Yes	No	No	Lower	Refused/dont know	no hospital admission	No	No	Married/Living with partner	1	3	3	3	2	2	2	2	2	2	1	1	1	3	1	2	2	2	1
2007-2008	Pre-frail	Assumed alive		66	Non-Hispanic Black	1.14	Covered by health insurance	Obese	MET < 600	No	No	No	High/Recommended	Refused/dont know	no hospital admission	No	No	Married/Living with partner	1	3	2	4	3	3	3	1	2	1	1	1	1	1	2	2	2	2	1
2007-2008	Robust	Assumed alive		72	Non-Hispanic White	1.02	Covered by health insurance	Overweight	MET>=600	No	No	No	High/Recommended	Refused/dont know	no hospital admission	No	No	Married/Living with partner	1	2	3	1	3	3	3	1	0	2	1	3	1	3	2	2	2	2	3
2007-2008	Pre-frail	Assumed alive		68	Non-Hispanic Black	1.63	Covered by health insurance	Overweight	MET < 600	No	No	No	High/Recommended	Refused/dont know	no hospital admission	No	No	Married/Living with partner	1	3	3	1	3	3	2	2	1	2	1	3	1	1	0	2	2	1	3
2007-2008	Robust	Assumed alive		70	Non-Hispanic White	4.60	Covered by health insurance	Obese	MET>=600	Yes	No	No	Lower	Refused/dont know	no hospital admission	No	No	Never married	1	3	3	1	2	2	2	2	2	2	1	1	1	3	2	2	1	2	3
2007-2008	Robust	Assumed alive		70	Non-Hispanic White	4.33	Covered by health insurance	Overweight	MET>=600	Yes	No	No	Lower	Refused/dont know	no hospital admission	No	No	Never married	1	2	3	5	2	3	3	1	2	2	1	1	1	3	2	0	2	2	3
2007-2008	Pre-frail	Assumed alive		70	Non-Hispanic Black	2.04	Covered by health insurance	Overweight	MET < 600	Yes	No	No	missing	Refused/dont know	no hospital admission	No	No	Married/Living with partner	1	2	3	3	0	0	0	0	2	2	1	1	1	1	2	2	2	1	2
2007-2008	Robust	Assumed alive		72	Non-Hispanic White	1.21	Covered by health insurance	Overweight	MET < 600	No	No	No	Lower	Refused/dont know	no hospital admission	No	No	Married/Living with partner	1	2	3	4	2	2	3	1	2	2	1	1	1	3	0	2	1	2	1
2007-2008	Robust	Assumed alive		72	Non-Hispanic White	1.46	Covered by health insurance	Normal	MET < 600	Yes	No	No	High/Recommended	Refused/dont know	no hospital admission	No	No	Married/Living with partner	1	2	2	3	2	3	3	1	2	2	1	1	1	3	2	2	2	2	1
2007-2008	Robust	Assumed alive		76	Mexican American	3.43	Covered by health insurance	Overweight	MET>=600	Yes	No	No	Lower	Refused/dont know	no hospital admission	No	No	Widowed/Divorced/Separated	1	2	3	1	2	2	3	1	2	2	1	1	3	1	2	2	1	1	1
2007-2008	Robust	Assumed alive		68	Non-Hispanic Black	3.00	Covered by health insurance	Obese	MET < 600	Yes	No	No	Lower	Refused/dont know	no hospital admission	No	No	Married/Living with partner	1	2	3	2	2	2	2	2	1	2	1	1	1	3	2	2	1	2	3
2007-2008	Robust	Assumed alive		71	Non-Hispanic Black	5.00	Covered by health insurance	Obese	MET < 600	Yes	No	No	High/Recommended	Refused/dont know	no hospital admission	No	No	Married/Living with partner	1	2	3	5	3	3	3	1	2	2	1	1	1	2	2	2	1	2	1
2007-2008	Pre-frail	Assumed alive		66	Non-Hispanic Black	5.00	Covered by health insurance	Overweight	MET>=600	No	No	No	Lower	Refused/dont know	no hospital admission	No	No	Married/Living with partner	1	2	3	5	2	3	3	1	2	2	1	3	1	1	2	2	1	2	3
2007-2008	Pre-frail	Assumed alive		80	Non-Hispanic White	1.92	Covered by health insurance	Overweight	MET < 600	No	No	Yes	Lower	Refused/dont know	no hospital admission	No	No	Widowed/Divorced/Separated	1	3	3	3	2	2	2	2	0	2	1	3	3	2	2	1	2	1	2
2007-2008	Robust	Assumed alive		71	Non-Hispanic White	3.02	Covered by health insurance	Obese	MET>=600	No	No	No	High/Recommended	Refused/dont know	no hospital admission	No	No	Married/Living with partner	1	3	2	3	2	3	3	1	2	2	1	1	1	3	2	2	2	2	3
2007-2008	Pre-frail	Assumed alive		72	Non-Hispanic White	5.00	Covered by health insurance	Overweight	MET>=600	No	No	No	High/Recommended	Refused/dont know	no hospital admission	No	No	Married/Living with partner	1	2	3	4	2	3	3	1	2	2	1	3	1	2	2	1	2	2	3
2007-2008	Robust	Assumed deceased	002	79	Non-Hispanic Black	2.88	Covered by health insurance	Overweight	MET>=600	No	No	No	High/Recommended	Refused/dont know	no hospital admission	No	No	Widowed/Divorced/Separated	1	3	3	5	3	3	2	2	2	2	1	1	1	1	2	2	2	2	3
2007-2008	Robust	Assumed alive		78	Non-Hispanic White	2.88	Covered by health insurance	Obese	MET < 600	Yes	No	No	High/Recommended	Refused/dont know	no hospital admission	No	No	Widowed/Divorced/Separated	1	2	2	4	2	3	3	1	2	2	1	1	1	3	2	2	1	2	3
2007-2008	Robust	Assumed alive		69	Other Hispanic	2.86	Covered by health insurance	Overweight	MET>=600	Yes	No	No	Lower	Refused/dont know	no hospital admission	No	No	Married/Living with partner	1	2	3	2	2	2	2	2	2	2	1	1	1	3	0	2	2	2	2
2007-2008	Robust	Assumed alive		78	Non-Hispanic White	2.56	Covered by health insurance	Obese	MET>=600	Yes	No	No	High/Recommended	Refused/dont know	no hospital admission	No	No	Married/Living with partner	1	2	3	2	3	3	3	1	2	2	1	1	1	3	0	2	1	2	2
2007-2008	Robust	Assumed alive		69	Non-Hispanic White	2.08	Covered by health insurance	Overweight	MET>=600	Yes	No	No	High/Recommended	Refused/dont know	<=3 times	No	No	Married/Living with partner	1	2	3	3	2	3	3	1	2	2	1	1	1	1	2	2	2	2	3
2007-2008	Pre-frail	Assumed alive		80	Non-Hispanic White	1.44	Covered by health insurance	Overweight	MET>=600	Yes	No	No	Lower	Refused/dont know	no hospital admission	No	No	Widowed/Divorced/Separated	1	3	3	2	2	3	2	2	2	2	1	3	1	3	2	2	2	0	3
2007-2008	Frail	Assumed alive		78	Non-Hispanic White	4.38	Covered by health insurance	Overweight	MET < 600	No	No	No	Lower	Refused/dont know	<=3 times	No	No	Married/Living with partner	1	2	3	5	2	2	2	2	2	1	1	1	1	2	2	2	2	2	3
2007-2008	Robust	Assumed alive		65	Non-Hispanic White	1.79	Covered by health insurance	Overweight	MET>=600	Yes	No	No	High/Recommended	Refused/dont know	no hospital admission	No	No	Married/Living with partner	1	2	2	3	3	3	3	1	2	2	1	1	1	3	2	2	2	2	2
2007-2008	Pre-frail	Assumed alive		76	Non-Hispanic Black	5.00	Covered by health insurance	Overweight	MET>=600	Yes	No	No	Lower	Refused/dont know	no hospital admission	No	No	Married/Living with partner	1	2	3	5	2	3	3	1	2	2	1	1	1	1	2	2	1	2	1
2007-2008	Pre-frail	Assumed alive		78	Non-Hispanic White	1.61	Covered by health insurance	Overweight	MET < 600	Yes	No	No	High/Recommended	Refused/dont know	no hospital admission	No	No	Married/Living with partner	1	2	3	1	3	3	3	1	2	2	1	3	1	1	2	1	1	0	1
2007-2008	Pre-frail	Assumed alive		70	Non-Hispanic White	5.00	Covered by health insurance	Overweight	MET>=600	Yes	No	No	High/Recommended	Refused/dont know	no hospital admission	No	No	Married/Living with partner	1	2	3	3	2	2	3	2	2	2	1	3	1	3	2	2	2	2	1
2007-2008	Robust	Assumed alive		66	Non-Hispanic Black	0.88	Covered by health insurance	Normal	MET < 600	Yes	No	No	Lower	Refused/dont know	<=3 times	No	No	Married/Living with partner	1	3	2	3	2	3	2	2	1	2	1	1	1	1	2	2	1	1	3
2007-2008	Pre-frail	Assumed deceased	001	68	Mexican American	0.33	Covered by health insurance	Overweight	MET < 600	No	No	No	Lower	Refused/dont know	<=3 times	No	No	Widowed/Divorced/Separated	1	2	2	1	2	2	2	2	2	2	1	1	1	1	2	2	1	2	2
2007-2008	Robust	Assumed alive		71	Non-Hispanic White	4.37	Covered by health insurance	Obese	MET>=600	No	No	No	Lower	Refused/dont know	no hospital admission	No	No	Married/Living with partner	1	3	3	1	2	2	2	2	1	2	1	1	1	3	2	2	2	2	2
2007-2008	Robust	Assumed deceased	002	80	Non-Hispanic White	1.31	Covered by health insurance	Normal	MET < 600	No	No	No	Lower	Refused/dont know	<=3 times	No	No	Married/Living with partner	1	3	3	1	2	2	2	2	2	2	1	1	1	3	2	2	2	2	3
2007-2008	Pre-frail	Assumed alive		77	Non-Hispanic White		Covered by health insurance	Overweight	MET>=600	Yes	No	Yes	High/Recommended	Refused/dont know	no hospital admission	No	No	Married/Living with partner	1	2	3	5	3	3	3	1	2	2	1	1	1	3	2	2	1	2	3
2007-2008	Pre-frail	Assumed deceased	001	80	Non-Hispanic White	3.65	Covered by health insurance	Normal	MET>=600	Yes	No	No	Lower	Refused/dont know	no hospital admission	No	No	Married/Living with partner	1	2	3	5	2	2	3	1	2	1	1	1	1	3	0	0	0	0	3
2007-2008	Pre-frail	Assumed alive		66	Non-Hispanic White	4.38	Covered by health insurance	Obese	MET>=600	Yes	No	No	Lower	Refused/dont know	no hospital admission	No	No	Married/Living with partner	1	2	3	5	2	2	2	2	2	2	1	1	1	1	2	2	1	2	1
2007-2008	Robust	Assumed alive		78	Non-Hispanic White	4.38	Covered by health insurance	Overweight	MET>=600	Yes	No	No	Lower	Refused/dont know	no hospital admission	No	No	Married/Living with partner	1	2	3	5	2	2	3	1	2	2	1	1	1	3	0	2	2	2	3
2007-2008	Robust	Assumed alive		72	Other Race	5.00	Covered by health insurance	Normal	MET>=600	No	No	No	High/Recommended	Refused/dont know	no hospital admission	No	No	Widowed/Divorced/Separated	1	3	3	5	3	3	3	1	2	2	1	1	3	3	2	2	1	2	2
2007-2008	Pre-frail	Assumed alive		66	Non-Hispanic Black	5.00	Covered by health insurance	Overweight	MET>=600	Yes	No	No	High/Recommended	Refused/dont know	no hospital admission	No	No	Widowed/Divorced/Separated	1	2	3	4	2	3	3	1	0	2	1	1	3	3	2	2	2	2	2
2007-2008	Robust	Assumed alive		75	Non-Hispanic White		Covered by health insurance	Overweight	MET < 600	No	No	No	Lower	Refused/dont know	no hospital admission	No	No	Married/Living with partner	1	3	3	1	2	2	2	2	2	2	1	1	1	3	0	2	1	1	3
2007-2008	Robust	Assumed alive		72	Non-Hispanic White	0.81	Covered by health insurance	Overweight	MET>=600	No	No	No	Lower	Refused/dont know	no hospital admission	No	No	Widowed/Divorced/Separated	1	2	2	3	2	3	3	1	2	2	1	1	1	1	2	2	2	1	3
2007-2008	Pre-frail	Assumed alive		67	Non-Hispanic Black	0.71	Covered by health insurance	Obese	MET>=600	Yes	No	No	Lower	Refused/dont know	no hospital admission	No	No	Married/Living with partner	1	3	3	1	2	2	2	2	2	1	1	1	1	1	2	2	1	2	3
2007-2008	Robust	Assumed alive		74	Non-Hispanic White	3.57	Covered by health insurance	Obese	MET>=600	No	No	No	High/Recommended	Refused/dont know	no hospital admission	No	No	Married/Living with partner	1	2	3	3	3	2	3	1	2	2	1	3	1	1	2	2	2	2	1
2007-2008	Pre-frail	Assumed alive		65	Mexican American	2.19	Covered by health insurance	Overweight	MET>=600	No	No	No	High/Recommended	Refused/dont know	no hospital admission	No	No	Married/Living with partner	1	2	3	4	3	3	3	1	2	2	1	1	1	1	2	2	1	2	1
2007-2008	Robust	Assumed alive		65	Non-Hispanic White	1.71	Covered by health insurance	Obese	MET < 600	No	No	No	Lower	Refused/dont know	<=3 times	No	No	Married/Living with partner	1	2	3	3	2	3	3	1	2	2	1	1	1	3	2	2	1	2	1
2007-2008	Robust	Assumed alive		77	Other Hispanic	0.18	Covered by health insurance	Obese	MET>=600	Yes	No	No	High/Recommended	Refused/dont know	no hospital admission	No	No	Married/Living with partner	1	2	3	2	2	3	3	2	1	2	1	1	3	1	2	2	2	2	3
2007-2008	Pre-frail	Assumed alive		69	Non-Hispanic White	1.61	Covered by health insurance	Overweight	MET>=600	Yes	No	No	Lower	Refused/dont know	no hospital admission	No	No	Married/Living with partner	1	2	3	4	2	3	3	1	2	2	1	1	1	3	2	2	1	2	3
2007-2008	Robust	Assumed deceased	002	68	Non-Hispanic White	1.00	Covered by health insurance	Overweight	MET < 600	Yes	No	Yes	High/Recommended	Refused/dont know	no hospital admission	No	No	Widowed/Divorced/Separated	1	2	2	3	3	3	3	1	2	2	1	1	1	3	2	2	1	2	1
2007-2008	Robust	Assumed alive		80	Non-Hispanic White	0.96	Covered by health insurance	Normal	MET < 600	No	No	No	High/Recommended	Refused/dont know	no hospital admission	No	No	Widowed/Divorced/Separated	1	2	3	3	2	3	3	1	2	2	1	1	1	1	2	2	2	2	3
2007-2008	Pre-frail	Assumed alive		79	Non-Hispanic White	5.00	Covered by health insurance	Normal	MET < 600	Yes	No	No	Lower	Refused/dont know	no hospital admission	No	No	Married/Living with partner	1	2	2	3	2	3	3	2	2	2	1	1	1	3	2	2	1	2	2
2007-2008	Robust	Assumed deceased	010	80	Non-Hispanic White	0.69	Not covered by health insurance	Normal	MET>=600	Yes	No	No	High/Recommended	Refused/dont know	<=3 times	No	No	Widowed/Divorced/Separated	1	2	2	1	3	3	3	1	2	1	1	1	1	1	2	2	2	2	1
2007-2008	Pre-frail	Assumed alive		74	Non-Hispanic White	1.06	Covered by health insurance	Obese	MET>=600	Yes	No	No	High/Recommended	Refused/dont know	no hospital admission	No	No	Married/Living with partner	1	2	3	2	3	2	3	1	2	2	1	1	1	1	2	2	2	2	1
2007-2008	Robust	Assumed alive		71	Non-Hispanic Black	1.51	Covered by health insurance	Overweight	MET < 600	No	No	No	High/Recommended	Refused/dont know	no hospital admission	No	No	Married/Living with partner	1	3	3	1	3	3	3	1	0	2	1	1	1	3	2	2	2	1	1
2007-2008	Robust	Assumed alive		65	Non-Hispanic White	3.41	Covered by health insurance	Overweight	MET>=600	No	No	No	High/Recommended	Refused/dont know	no hospital admission	No	No	Married/Living with partner	1	3	3	4	3	3	3	1	2	2	1	3	3	3	2	2	1	2	1
2007-2008	Robust	Assumed alive		79	Non-Hispanic White	5.00	Covered by health insurance	Overweight	MET < 600	No	No	No	High/Recommended	Refused/dont know	no hospital admission	No	No	Married/Living with partner	1	3	3	4	3	3	3	1	0	2	1	1	3	3	2	2	1	2	3
2007-2008	Robust	Assumed alive		71	Other Race	3.21	Covered by health insurance	Normal	MET>=600	No	No	No	High/Recommended	Refused/dont know	no hospital admission	No	No	Married/Living with partner	1	3	3	5	3	2	3	1	1	2	1	1	1	3	1	1	1	2	3
2007-2008	Pre-frail	Assumed alive		76	Non-Hispanic White	1.18	Covered by health insurance	Obese	MET < 600	Yes	No	No	High/Recommended	Refused/dont know	no hospital admission	No	No	Widowed/Divorced/Separated	1	2	3	3	3	3	3	1	2	2	1	1	3	1	2	2	1	1	2
2007-2008	Frail	Assumed deceased	001	80	Non-Hispanic White	4.38	Covered by health insurance	Overweight	MET < 600	Yes	No	No	Lower	Refused/dont know	<=3 times	No	Yes	Married/Living with partner	1	2	3	5	2	3	3	1	2	1	1	3	1	3	2	2	2	1	3
2007-2008	Frail	Assumed alive		75	Non-Hispanic White	5.00	Covered by health insurance	Obese	MET < 600	Yes	No	No	Lower	Refused/dont know	no hospital admission	No	No	Married/Living with partner	1	2	3	5	2	3	2	1	2	2	1	1	1	2	2	2	2	2	3
2007-2008	Frail	Assumed alive		78	Non-Hispanic White	2.24	Covered by health insurance	Overweight	MET>=600	Yes	No	Yes	Lower	Refused/dont know	<=3 times	No	No	Married/Living with partner	1	2	3	3	2	3	2	2	2	2	1	3	1	3	2	2	2	2	1
2007-2008	Pre-frail	Assumed alive		68	Non-Hispanic Black	2.83	Covered by health insurance	Obese	MET < 600	No	No	No	High/Recommended	Refused/dont know	no hospital admission	No	No	Married/Living with partner	1	2	2	2	3	3	3	1	2	2	1	1	1	2	2	2	1	2	3
2007-2008	Robust	Assumed alive		73	Non-Hispanic White	2.14	Covered by health insurance	Overweight	MET>=600	No	No	No	High/Recommended	Refused/dont know	no hospital admission	No	No	Married/Living with partner	1	2	3	5	3	3	3	1	2	2	1	3	1	3	1	2	2	2	3
2007-2008	Robust	Assumed alive		66	Non-Hispanic White		Covered by health insurance	Overweight	MET>=600	Yes	No	No	High/Recommended	Refused/dont know	no hospital admission	No	No	Married/Living with partner	1	2	3	3	3	3	3	1	2	2	1	3	1	3	2	1	2	1	2
2007-2008	Robust	Assumed alive		80	Non-Hispanic White	1.79	Covered by health insurance	Normal	MET>=600	No	No	No	High/Recommended	Refused/dont know	no hospital admission	No	No	Married/Living with partner	1	3	3	4	3	3	3	1	2	2	1	1	1	1	2	2	1	2	3
2007-2008	Robust	Assumed alive		68	Non-Hispanic White	1.86	Covered by health insurance	Normal	MET>=600	Yes	No	No	High/Recommended	Refused/dont know	no hospital admission	No	No	Married/Living with partner	1	2	3	2	3	3	3	1	2	2	1	1	3	3	0	1	2	2	1
2007-2008	Pre-frail	Assumed alive		68	Non-Hispanic Black	3.41	Covered by health insurance	Overweight	MET < 600	Yes	No	No	Lower	Refused/dont know	no hospital admission	No	No	Never married	1	2	3	4	3	2	2	2	2	1	1	3	1	3	2	1	2	2	3
2007-2008	Robust	Assumed alive		70	Other Hispanic	3.53	Covered by health insurance	Overweight	MET>=600	Yes	No	Yes	High/Recommended	Refused/dont know	<=3 times	No	No	Widowed/Divorced/Separated	1	2	2	3	3	3	3	1	2	2	1	1	1	1	2	2	1	2	2
2007-2008	Robust	Assumed alive		66	Non-Hispanic White	5.00	Covered by health insurance	Normal	MET>=600	Yes	No	No	High/Recommended	Refused/dont know	no hospital admission	No	No	Married/Living with partner	1	2	3	1	3	3	3	1	2	2	1	1	1	3	2	1	2	2	3
2007-2008	Pre-frail	Assumed deceased	010	80	Non-Hispanic White	2.76	Covered by health insurance	Overweight	MET < 600	No	No	No	High/Recommended	Refused/dont know	no hospital admission	No	No	Widowed/Divorced/Separated	1	2	3	3	3	3	3	1	2	2	1	1	1	3	2	2	2	2	3
2007-2008	Pre-frail	Assumed alive		80	Other Hispanic	2.05	Covered by health insurance	Overweight	MET < 600	Yes	No	No	Lower	Refused/dont know	no hospital admission	No	No	Married/Living with partner	1	2	0	5	2	2	3	2	0	0	1	1	1	3	2	2	2	2	2
2007-2008	Pre-frail	Assumed alive		66	Other Hispanic	0.59	Not covered by health insurance		MET < 600	Yes	No	No	High/Recommended	Refused/dont know	no hospital admission	No	No	Widowed/Divorced/Separated	1	2	2	1	3	3	3	2	2	2	1	1	1	1	2	2	2	2	3
2007-2008	Pre-frail	Assumed alive		75	Non-Hispanic White	1.57	Covered by health insurance	Overweight	MET < 600	Yes	No	No	High/Recommended	Refused/dont know	no hospital admission	No	No	Married/Living with partner	1	2	3	3	2	3	3	1	2	2	1	1	1	3	2	2	2	2	2
2007-2008	Robust	Assumed alive		68	Non-Hispanic White	4.90	Covered by health insurance	Overweight	MET>=600	No	No	No	High/Recommended	Refused/dont know	no hospital admission	No	No	Widowed/Divorced/Separated	1	2	3	5	3	3	2	2	2	2	1	1	1	3	2	1	2	2	3
2007-2008	Pre-frail	Assumed alive		68	Non-Hispanic White	1.83	Covered by health insurance	Obese	MET < 600	Yes	No	No	High/Recommended	Refused/dont know	no hospital admission	No	No	Never married	1	2	2	3	3	3	3	1	2	2	1	1	1	3	2	2	2	2	3
2007-2008	Pre-frail	Assumed alive		70	Non-Hispanic White	2.14	Covered by health insurance	Overweight	MET>=600	Yes	No	No	High/Recommended	Refused/dont know	no hospital admission	No	No	Married/Living with partner	1	3	3	2	3	3	3	1	2	2	1	3	1	3	2	1	2	2	3
2007-2008	Robust	Assumed deceased	002	67	Non-Hispanic White	2.43	Covered by health insurance	Obese	MET>=600	Yes	No	No	High/Recommended	Refused/dont know	no hospital admission	No	No	Married/Living with partner	1	2	3	4	3	3	3	1	2	2	1	1	1	3	2	2	2	2	2
2007-2008	Pre-frail	Assumed alive		80	Non-Hispanic White	5.00	Covered by health insurance	Overweight	MET>=600	No	No	No	Lower	Refused/dont know	no hospital admission	No	No	Widowed/Divorced/Separated	1	2	3	5	2	3	3	2	2	2	1	3	1	3	2	1	2	1	3
2007-2008	Frail	Assumed deceased	010	71	Other Race	3.57	Covered by health insurance	Normal	MET < 600	Yes	No	Yes	High/Recommended	Refused/dont know	no hospital admission	Yes	Yes	Married/Living with partner	1	2	3	3	3	3	3	1	0	2	1	3	1	1	0	0	0	0	3
2007-2008	Pre-frail	Assumed alive		66	Mexican American	3.57	Covered by health insurance	Obese	MET < 600	No	No	No	High/Recommended	Refused/dont know	no hospital admission	No	No	Married/Living with partner	1	2	3	4	2	3	2	2	1	2	1	1	1	2	2	2	1	2	3
2007-2008	Pre-frail	Assumed alive		68	Non-Hispanic White	2.45	Covered by health insurance	Normal	MET>=600	Yes	No	No	High/Recommended	Refused/dont know	no hospital admission	No	No	Married/Living with partner	1	2	3	3	3	2	3	2	2	2	1	3	3	3	1	2	2	2	2
2007-2008	Pre-frail	Assumed alive		71	Non-Hispanic White	2.50	Covered by health insurance	Normal	MET>=600	Yes	No	No	High/Recommended	Refused/dont know	no hospital admission	No	No	Married/Living with partner	1	2	3	4	3	3	3	1	2	2	1	3	1	3	0	2	2	2	1
2007-2008	Robust	Assumed alive		68	Non-Hispanic Black	1.61	Covered by health insurance	Overweight	MET < 600	Yes	No	No	High/Recommended	Refused/dont know	no hospital admission	No	No	Married/Living with partner	1	2	3	4	3	3	3	1	2	2	1	1	1	3	2	2	2	2	1
2007-2008	Pre-frail	Assumed alive		67	Mexican American	1.75	Covered by health insurance	Obese	MET < 600	No	No	No	High/Recommended	Refused/dont know	no hospital admission	No	No	Married/Living with partner	1	2	3	1	3	3	3	1	2	2	1	1	3	3	2	2	1	1	3
2007-2008	Robust	Assumed deceased	010	78	Non-Hispanic White	1.42	Covered by health insurance	Obese	MET>=600	Yes	No	No	Lower	Refused/dont know	no hospital admission	No	No	Married/Living with partner	1	2	3	2	2	3	2	1	2	1	1	3	1	1	2	2	2	2	3
2007-2008	Pre-frail	Assumed alive		69	Other Hispanic	0.85	Covered by health insurance	Obese	MET < 600	Yes	Yes	No	High/Recommended	Refused/dont know	no hospital admission	No	No	Married/Living with partner	1	2	3	1	2	3	3	1	2	2	1	1	1	1	2	2	2	2	1
2007-2008	Pre-frail	Assumed alive		66	Other Hispanic	1.46	Covered by health insurance	Normal	MET>=600	Yes	No	Yes	High/Recommended	Refused/dont know	no hospital admission	No	No	Married/Living with partner	1	2	3	1	3	3	3	1	2	1	1	1	1	3	2	2	2	2	3
2007-2008	Robust	Assumed alive		71	Non-Hispanic Black		Covered by health insurance	Overweight	MET>=600	Yes	No	No	High/Recommended	Refused/dont know	no hospital admission	No	No	Married/Living with partner	1	2	3	2	3	3	3	1	2	2	1	1	1	3	2	2	2	2	2
2007-2008	Robust	Assumed alive		71	Non-Hispanic White	3.41	Covered by health insurance	Obese	MET < 600	Yes	No	No	High/Recommended	Refused/dont know	no hospital admission	No	No	Married/Living with partner	1	2	3	1	3	3	3	1	2	2	1	1	1	1	2	2	2	2	2
2007-2008	Robust	Assumed deceased	002	67	Non-Hispanic Black	0.81	Covered by health insurance	Normal	MET>=600	Yes	No	No	Lower	Refused/dont know	no hospital admission	No	No	Married/Living with partner	1	2	3	4	2	3	2	2	2	2	1	1	1	1	0	0	0	0	2
2007-2008	Robust	Assumed alive		76	Non-Hispanic White	5.00	Covered by health insurance	Overweight	MET>=600	No	No	No	High/Recommended	Refused/dont know	no hospital admission	No	No	Widowed/Divorced/Separated	1	2	3	4	3	3	3	1	2	2	1	3	1	1	2	2	2	2	2
2007-2008	Pre-frail	Assumed alive		78	Non-Hispanic White	1.46	Covered by health insurance	Overweight	MET < 600	No	No	No	High/Recommended	Refused/dont know	<=3 times	No	No	Married/Living with partner	1	3	3	3	3	3	3	1	2	2	1	1	1	2	2	2	1	2	2
2007-2008	Robust	Assumed alive		78	Other Hispanic	1.10	Covered by health insurance	Overweight	MET < 600	Yes	No	No	Lower	Refused/dont know	no hospital admission	No	No	Married/Living with partner	1	2	3	1	2	2	2	2	2	2	1	1	1	1	2	2	1	2	1
2007-2008	Robust	Assumed alive		72	Other Hispanic		Not covered by health insurance	Normal	MET < 600	No	No	No	Lower	Refused/dont know	no hospital admission	No	No	Married/Living with partner	1	2	3	2	2	2	2	2	1	2	1	1	1	1	2	2	2	2	3
2007-2008	Robust	Assumed alive		67	Mexican American	2.94	Covered by health insurance	Obese	MET>=600	Yes	No	No	High/Recommended	Refused/dont know	no hospital admission	No	No	Never married	1	1	3	5	3	3	3	1	2	2	1	1	1	1	2	2	1	2	2
2007-2008	Robust	Assumed alive		69	Non-Hispanic Black	1.61	Covered by health insurance	Obese	MET>=600	Yes	No	No	High/Recommended	Refused/dont know	no hospital admission	No	No	Married/Living with partner	1	2	3	2	2	3	3	1	2	2	1	1	1	1	2	2	1	1	2
2007-2008	Pre-frail	Assumed alive		71	Non-Hispanic White	5.00	Covered by health insurance	Obese	MET>=600	No	No	No	High/Recommended	Refused/dont know	<=3 times	No	No	Married/Living with partner	1	2	3	5	3	3	3	2	2	2	1	1	1	3	2	1	2	2	2
2007-2008	Pre-frail	Assumed alive		74	Non-Hispanic White	0.87	Covered by health insurance	Obese	MET>=600	Yes	No	No	High/Recommended	Refused/dont know	<=3 times	No	No	Widowed/Divorced/Separated	1	3	3	5	3	2	3	2	1	2	1	1	3	1	2	2	1	2	1
2007-2008	Pre-frail	Assumed alive		67	Mexican American	5.00	Covered by health insurance	Obese	MET>=600	No	No	Yes	High/Recommended	Refused/dont know	no hospital admission	No	No	Married/Living with partner	1	2	3	3	3	3	3	1	2	1	1	1	1	1	2	2	1	2	3
2007-2008	Pre-frail	Assumed alive		69	Non-Hispanic White	5.00	Covered by health insurance	Normal	MET < 600	Yes	No	No	Lower	Refused/dont know	no hospital admission	No	No	Married/Living with partner	1	2	2	5	2	3	2	2	2	1	1	1	1	2	2	2	1	2	3
2007-2008	Robust	Assumed alive		77	Non-Hispanic White		Covered by health insurance	Overweight	MET>=600	Yes	No	No	High/Recommended	Refused/dont know	no hospital admission	No	No	Married/Living with partner	1	2	3	3	3	3	3	1	2	2	1	1	1	3	2	2	2	2	3
2007-2008	Robust	Assumed deceased	005	65	Other Hispanic	0.29	Covered by health insurance	Overweight	MET < 600	Yes	No	Yes	Lower	Refused/dont know	no hospital admission	No	No	Widowed/Divorced/Separated	1	2	2	1	3	3	2	2	2	1	1	1	1	1	2	2	1	2	1
2007-2008	Pre-frail	Assumed alive		80	Non-Hispanic White	3.86	Covered by health insurance	Normal	MET < 600	Yes	No	No	Lower	Refused/dont know	<=3 times	No	No	Married/Living with partner	1	2	2	5	2	3	2	2	0	1	1	3	1	3	2	2	1	2	2
2007-2008	Robust	Assumed deceased	001	77	Non-Hispanic White	1.46	Covered by health insurance	Overweight	MET>=600	Yes	No	No	High/Recommended	Refused/dont know	no hospital admission	No	No	Married/Living with partner	1	2	3	4	2	3	3	2	2	2	1	1	1	3	2	2	2	2	1
2007-2008	Robust	Assumed alive		67	Mexican American	1.71	Covered by health insurance	Overweight	MET>=600	No	No	No	Lower	Refused/dont know	no hospital admission	No	No	Widowed/Divorced/Separated	1	1	3	1	2	3	2	1	2	2	1	1	1	2	2	2	2	2	3
2007-2008	Robust	Assumed alive		79	Non-Hispanic White	1.97	Covered by health insurance	Overweight	MET>=600	Yes	No	No	High/Recommended	Refused/dont know	no hospital admission	No	No	Married/Living with partner	1	2	3	5	3	3	3	1	2	2	1	1	3	3	2	2	2	2	3
2007-2008	Pre-frail	Assumed deceased	001	80	Non-Hispanic Black		Covered by health insurance	Obese	MET < 600	Yes	No	No	Lower	Refused/dont know	no hospital admission	No	No	Widowed/Divorced/Separated	1	2	3	2	2	3	3	2	1	2	1	1	1	1	0	0	0	0	2
2007-2008	Robust	Assumed alive		80	Non-Hispanic White	1.09		Normal	MET>=600	No	No	No	High/Recommended	Refused/dont know	no hospital admission	No	No	Married/Living with partner	1	2	3	1	3	3	2	2	2	2	1	1	1	1	2	2	2	2	2
2007-2008	Pre-frail	Assumed deceased	002	80	Non-Hispanic White	3.92	Covered by health insurance	Overweight	MET < 600	No	No	No	Lower	Refused/dont know	<=3 times	No	No	Widowed/Divorced/Separated	1	2	3	5	2	2	2	1	0	2	1	1	1	3	2	2	1	2	3
2007-2008	Pre-frail	Assumed alive		80	Non-Hispanic White	5.00	Covered by health insurance	Normal	MET>=600	Yes	No	No	High/Recommended	Refused/dont know	no hospital admission	Yes	No	Widowed/Divorced/Separated	1	2	2	5	3	3	3	1	2	2	1	1	1	1	1	2	2	2	2
2007-2008	Robust	Assumed alive		71	Mexican American	3.41	Covered by health insurance	Normal	MET < 600	Yes	No	No	High/Recommended	Refused/dont know	no hospital admission	No	No	Married/Living with partner	1	2	3	5	3	3	3	1	2	2	1	1	1	3	2	2	2	2	3
2007-2008	Robust	Assumed alive		72	Non-Hispanic White	3.85	Covered by health insurance	Overweight	MET>=600	Yes	No	No	High/Recommended	Refused/dont know	no hospital admission	No	No	Never married	1	2	3	4	3	3	3	2	2	2	1	1	1	1	1	2	1	2	3
2007-2008	Pre-frail	Assumed alive		73	Non-Hispanic White	4.64	Covered by health insurance	Overweight	MET>=600	No	No	Yes	High/Recommended	Refused/dont know	<=3 times	No	No	Married/Living with partner	1	2	3	5	3	3	3	1	2	2	1	3	1	2	0	2	1	2	2
2007-2008	Pre-frail	Assumed alive		77	Non-Hispanic White	4.75	Covered by health insurance	Obese	MET < 600	No	No	No	Lower	Refused/dont know	no hospital admission	No	No	Married/Living with partner	1	3	3	5	2	3	3	1	2	2	1	1	1	3	1	2	2	2	1
2007-2008	Robust	Assumed alive		77	Other Hispanic	1.46	Covered by health insurance	Overweight	MET < 600	Yes	No	No	High/Recommended	Refused/dont know	<=3 times	No	No	Married/Living with partner	1	2	3	1	3	3	3	1	2	2	1	1	1	3	2	2	1	2	1
2007-2008	Pre-frail	Assumed alive		79	Non-Hispanic White	0.80	Covered by health insurance	Obese	MET>=600	Yes	No	No	High/Recommended	Refused/dont know	no hospital admission	No	No	Married/Living with partner	1	2	3	2	2	3	3	1	2	2	1	1	1	3	2	1	1	2	2
2007-2008	Pre-frail	Assumed alive		68	Non-Hispanic Black	1.42	Covered by health insurance	Obese	MET < 600	Yes	No	No	High/Recommended	Refused/dont know	no hospital admission	No	No	Married/Living with partner	1	2	3	2	3	3	3	2	2	2	1	1	1	3	2	2	2	2	3
2007-2008	Pre-frail	Assumed deceased	010	71	Non-Hispanic White	1.42	Covered by health insurance	Normal	MET < 600	No	No	No	missing	Refused/dont know	no hospital admission	No	No	Never married	1	2	3	4	0	0	0	0	2	2	1	3	1	3	2	2	1	2	1
2007-2008	Pre-frail	Assumed alive		80	Non-Hispanic White	5.00	Covered by health insurance	Obese	MET < 600	No	No	No	Lower	Refused/dont know	no hospital admission	No	No	Married/Living with partner	1	2	3	3	2	2	2	2	2	2	1	3	1	3	2	2	2	2	3
2007-2008	Robust	Assumed alive		70	Non-Hispanic White	2.86	Covered by health insurance	Obese	MET>=600	No	No	No	High/Recommended	Refused/dont know	no hospital admission	No	No	Married/Living with partner	1	2	3	3	3	3	3	1	2	2	1	1	1	1	2	2	2	2	1
2007-2008	Pre-frail	Assumed alive		74	Non-Hispanic White	2.19	Covered by health insurance	Overweight	MET>=600	Yes	No	No	Lower	Refused/dont know	no hospital admission	No	No	Married/Living with partner	1	1	3	3	2	2	2	2	2	2	1	1	1	3	2	2	1	2	3
2007-2008	Robust	Assumed alive		78	Non-Hispanic White	0.88	Covered by health insurance	Obese	MET>=600	Yes	No	No	Lower	Refused/dont know	no hospital admission	No	No	Married/Living with partner	1	3	0	1	2	3	3	1	0	0	1	1	1	3	0	0	2	0	3
2007-2008	Pre-frail	Assumed alive		76	Non-Hispanic White	3.65	Covered by health insurance	Overweight	MET>=600	Yes	No	No	High/Recommended	Refused/dont know	no hospital admission	No	No	Married/Living with partner	1	2	3	1	2	3	3	1	1	2	1	1	1	2	2	2	2	2	1
2007-2008	Pre-frail	Assumed deceased	002	65	Non-Hispanic White	5.00	Covered by health insurance	Normal	MET>=600	Yes	No	No	High/Recommended	Refused/dont know	no hospital admission	No	No	Widowed/Divorced/Separated	1	2	2	2	2	3	3	1	2	1	1	1	1	3	2	2	2	1	3
2007-2008	Pre-frail	Assumed alive		80	Non-Hispanic White	1.17	Covered by health insurance	Obese	MET>=600	No	No	Yes	High/Recommended	Refused/dont know	no hospital admission	No	No	Married/Living with partner	1	2	3	5	2	2	3	1	2	2	1	1	1	3	2	2	2	2	2
2007-2008	Pre-frail	Assumed alive		79	Non-Hispanic White	2.19	Covered by health insurance	Normal	MET>=600	Yes	No	Yes	High/Recommended	Refused/dont know	no hospital admission	No	No	Married/Living with partner	1	2	3	3	3	3	3	1	2	2	1	1	1	3	2	2	2	2	1
2007-2008	Pre-frail	Assumed deceased	002	70	Non-Hispanic White	3.57	Covered by health insurance		MET>=600	No	No	Yes	High/Recommended	Refused/dont know	<=3 times	No	No	Married/Living with partner	1	2	3	5	3	3	3	1	2	1	1	1	3	3	2	2	1	2	2
2007-2008	Pre-frail	Assumed alive		73	Non-Hispanic White	1.07	Covered by health insurance	Obese	MET>=600	Yes	No	No	Lower	Refused/dont know	<=3 times	No	No	Widowed/Divorced/Separated	1	2	3	1	2	3	2	2	2	2	1	1	1	1	2	2	1	2	1
2007-2008	Robust	Assumed deceased	002	80	Non-Hispanic Black	1.36	Covered by health insurance	Normal	MET < 600	No	No	No	Lower	Refused/dont know	no hospital admission	No	No	Married/Living with partner	1	2	0	4	3	3	2	2	0	2	1	1	1	1	2	2	2	2	2
2007-2008	Pre-frail	Assumed alive		69	Other Hispanic	0.47	Covered by health insurance	Obese	MET < 600	No	No	No	High/Recommended	Refused/dont know	no hospital admission	No	No	Married/Living with partner	1	2	3	1	3	3	3	1	2	2	1	1	1	1	2	2	2	2	2
2007-2008	Pre-frail	Assumed alive		80	Non-Hispanic White	5.00	Covered by health insurance	Overweight	MET>=600	No	No	No	Lower	Refused/dont know	no hospital admission	No	No	Married/Living with partner	1	3	3	5	2	2	3	2	0	2	1	3	1	1	2	2	2	2	2
2007-2008	Robust	Assumed alive		76	Non-Hispanic White	1.14	Covered by health insurance	Normal	MET>=600	Yes	No	No	High/Recommended	Refused/dont know	no hospital admission	No	No	Married/Living with partner	1	2	3	4	3	3	3	1	2	2	3	1	1	3	2	2	1	2	2
2007-2008	Robust	Assumed alive		71	Non-Hispanic White	2.92	Covered by health insurance	Overweight	MET < 600	Yes	No	No	Lower	Refused/dont know	<=3 times	No	No	Married/Living with partner	1	2	3	5	2	3	3	1	2	2	1	1	1	3	2	2	2	2	3
2007-2008	Robust	Assumed deceased	002	73	Non-Hispanic White	0.84	Covered by health insurance	Overweight	MET>=600	Yes	No	No	Lower	Refused/dont know	no hospital admission	No	No	Married/Living with partner	1	3	3	4	3	3	2	2	2	2	1	1	1	2	2	1	1	2	2
2007-2008	Robust	Assumed alive		65	Mexican American	1.69	Covered by health insurance	Overweight	MET>=600	Yes	No	Yes	High/Recommended	Refused/dont know	no hospital admission	No	No	Widowed/Divorced/Separated	1	3	2	2	2	3	3	1	1	2	1	1	1	1	2	2	1	1	1
2007-2008	Pre-frail	Assumed alive		72	Non-Hispanic White	1.86	Covered by health insurance	Obese	MET>=600	Yes	No	No	High/Recommended	Refused/dont know	no hospital admission	No	Yes	Widowed/Divorced/Separated	1	2	3	4	3	3	3	1	2	2	1	1	1	2	2	2	2	2	1
2007-2008	Pre-frail	Assumed alive		67	Mexican American	5.00	Covered by health insurance	Overweight	MET>=600	No	No	No	High/Recommended	Refused/dont know	no hospital admission	No	No	Widowed/Divorced/Separated	1	2	3	3	2	2	2	2	2	2	1	3	1	3	2	2	2	2	2
2007-2008	Robust	Assumed alive		66	Other Hispanic	2.86	Covered by health insurance	Obese	MET>=600	Yes	No	No	High/Recommended	Refused/dont know	no hospital admission	No	No	Married/Living with partner	1	2	3	3	3	3	3	1	2	2	1	3	1	3	2	2	2	2	1
2007-2008	Pre-frail	Assumed deceased	010	66	Other Hispanic	5.00	Covered by health insurance	Normal	MET>=600	Yes	No	No	High/Recommended	Refused/dont know	<=3 times	No	No	Married/Living with partner	1	2	3	5	3	3	3	1	1	2	1	3	1	3	2	2	1	2	2
2007-2008	Robust	Assumed alive		75	Non-Hispanic White	1.43	Covered by health insurance	Overweight	MET>=600	No	No	No	Lower	Refused/dont know	no hospital admission	No	No	Married/Living with partner	1	3	3	3	2	2	2	2	2	2	1	1	1	2	2	2	2	2	3
2007-2008	Pre-frail	Assumed alive		66	Non-Hispanic White	3.15	Covered by health insurance	Overweight	MET>=600	Yes	No	No	High/Recommended	Refused/dont know	no hospital admission	No	No	Married/Living with partner	1	2	3	3	2	3	3	1	2	2	1	1	1	1	1	2	2	2	3
2007-2008	Pre-frail	Assumed alive		75	Non-Hispanic White	4.64	Covered by health insurance	Obese	MET < 600	Yes	Yes	No	Lower	Refused/dont know	no hospital admission	No	No	Married/Living with partner	1	2	3	5	2	2	3	1	2	2	1	1	1	1	1	2	2	2	1
2007-2008	Pre-frail	Assumed alive		80	Non-Hispanic White		Covered by health insurance		MET < 600	Yes	No	Yes	Lower	Refused/dont know	no hospital admission	No	No	Widowed/Divorced/Separated	1	2	2	1	2	2	2	2	1	2	2	1	3	1	2	2	2	2	2
2007-2008	Robust	Assumed alive		80	Non-Hispanic White	3.65	Covered by health insurance	Overweight	MET>=600	No	No	Yes	High/Recommended	Refused/dont know	no hospital admission	No	No	Married/Living with partner	1	2	3	5	3	3	3	1	2	2	1	1	1	3	2	2	1	2	3
2007-2008	Robust	Assumed alive		79	Non-Hispanic Black	3.29	Covered by health insurance	Obese	MET < 600	Yes	No	No	Lower	Refused/dont know	<=3 times	No	No	Married/Living with partner	1	2	0	1	2	2	2	2	0	0	1	1	1	2	2	0	1	0	2
2007-2008	Robust	Assumed alive		66	Non-Hispanic White	1.49	Covered by health insurance	Overweight	MET>=600	No	No	No	High/Recommended	Refused/dont know	no hospital admission	No	No	Married/Living with partner	1	2	3	3	3	3	3	1	2	2	1	3	1	3	0	1	2	2	2
2007-2008	Frail	Assumed alive		80	Non-Hispanic White	1.68	Covered by health insurance	Overweight	MET < 600	Yes	Yes	No	Lower	Refused/dont know	<=3 times	No	No	Widowed/Divorced/Separated	1	2	3	2	2	2	3	1	2	2	1	3	1	3	2	1	2	2	2
2007-2008	Robust	Assumed alive		66	Non-Hispanic Black		Covered by health insurance	Obese	MET < 600	Yes	No	No	High/Recommended	Refused/dont know	no hospital admission	No	No	Married/Living with partner	1	2	0	4	2	3	3	1	0	0	1	1	1	1	2	2	1	2	3
2007-2008	Robust	Assumed alive		80	Other Hispanic	0.59	Covered by health insurance	Underweight	MET>=600	No	No	No	Lower	Refused/dont know	<=3 times	No	Yes	Widowed/Divorced/Separated	1	2	3	3	2	2	2	2	2	2	1	1	1	1	2	2	2	2	3
2007-2008	Robust	Assumed alive		74	Non-Hispanic White	1.51	Covered by health insurance	Normal	MET>=600	No	No	No	High/Recommended	Refused/dont know	no hospital admission	No	No	Married/Living with partner	1	3	3	2	3	3	3	2	2	2	1	1	1	1	0	2	2	2	1
2007-2008	Pre-frail	Assumed alive		80	Non-Hispanic White	1.83	Covered by health insurance	Overweight	MET < 600	Yes	No	No	High/Recommended	Refused/dont know	no hospital admission	No	No	Married/Living with partner	1	2	3	4	3	3	3	1	0	2	1	3	1	3	2	2	2	2	3
2007-2008	Robust	Assumed alive		80	Non-Hispanic White	2.92	Covered by health insurance	Normal	MET < 600	No	No	No	Lower	Refused/dont know	<=3 times	No	No	Married/Living with partner	1	2	3	4	2	3	2	2	2	2	1	1	1	2	2	2	2	2	3
2007-2008	Robust	Assumed alive		80	Other Hispanic	2.18	Covered by health insurance	Normal	MET>=600	No	No	No	High/Recommended	Refused/dont know	no hospital admission	Yes	No	Married/Living with partner	1	3	3	3	3	3	3	1	2	2	1	3	1	1	2	2	2	2	3
2007-2008	Pre-frail	Assumed alive		67	Non-Hispanic White	1.46	Covered by health insurance	Normal	MET>=600	Yes	No	Yes	Lower	Refused/dont know	no hospital admission	No	No	Widowed/Divorced/Separated	1	3	3	3	2	3	3	2	2	2	1	1	1	3	2	2	1	2	2
2007-2008	Robust	Assumed alive		79	Non-Hispanic White	1.92	Covered by health insurance	Obese	MET < 600	No	No	No	Lower	Refused/dont know	no hospital admission	Yes	Yes	Widowed/Divorced/Separated	1	2	0	3	2	2	3	1	0	0	1	1	1	1	2	2	2	2	1
2007-2008	Robust	Assumed alive		70	Non-Hispanic Black	5.00	Covered by health insurance	Obese	MET>=600	Yes	No	No	High/Recommended	Refused/dont know	no hospital admission	No	No	Married/Living with partner	1	2	0	3	2	3	3	1	0	0	1	1	1	3	2	2	1	2	1
2007-2008	Pre-frail	Assumed alive		72	Non-Hispanic White	1.08	Covered by health insurance	Overweight	MET>=600	No	No	No	Lower	Refused/dont know	no hospital admission	No	No	Widowed/Divorced/Separated	1	3	3	2	2	2	2	2	2	2	1	1	1	2	2	2	2	1	1
2007-2008	Pre-frail	Assumed deceased	010	80	Non-Hispanic White			Normal	MET>=600	No	No	No	High/Recommended	Refused/dont know	no hospital admission	No	No	Married/Living with partner	1	2	0	4	3	3	3	1	0	0	1	1	1	3	2	2	2	2	3
2007-2008	Robust	Assumed alive		80	Non-Hispanic White		Covered by health insurance	Overweight	MET < 600	Yes	No	No	High/Recommended	Refused/dont know	no hospital admission	No	No	Married/Living with partner	1	2	3	3	3	3	3	1	2	2	1	1	1	3	2	2	1	2	2
2007-2008	Robust	Assumed alive		71	Non-Hispanic White	4.38	Covered by health insurance	Underweight	MET>=600	No	No	No	High/Recommended	Refused/dont know	no hospital admission	No	No	Married/Living with partner	1	2	2	5	3	3	3	1	2	2	1	1	1	3	1	2	2	2	3
2007-2008	Pre-frail	Assumed alive		70	Non-Hispanic White	3.36	Covered by health insurance	Obese	MET>=600	Yes	No	No	Lower	Refused/dont know	no hospital admission	No	No	Married/Living with partner	1	2	3	3	2	3	3	2	2	2	1	1	1	1	2	2	2	2	3
2007-2008	Robust	Assumed alive		77	Non-Hispanic Black	4.09	Covered by health insurance	Obese	MET>=600	Yes	No	No	Lower	Refused/dont know	no hospital admission	No	No	Married/Living with partner	1	2	3	3	2	2	2	2	2	2	1	3	1	1	2	2	2	2	2
2007-2008	Frail	Assumed alive		76	Non-Hispanic White	1.68	Covered by health insurance	Obese	MET>=600	Yes	No	Yes	Lower	Refused/dont know	no hospital admission	No	No	Married/Living with partner	1	2	2	4	2	2	3	2	2	1	1	3	1	2	1	2	1	1	3
2007-2008	Robust	Assumed alive		71	Non-Hispanic White	2.63	Covered by health insurance	Normal	MET>=600	No	No	No	High/Recommended	Refused/dont know	no hospital admission	No	No	Married/Living with partner	1	3	3	5	3	3	3	1	2	2	1	1	1	3	2	2	2	2	3
2007-2008	Frail	Assumed alive		79	Non-Hispanic White	1.83	Covered by health insurance	Overweight	MET>=600	Yes	No	No	Lower	Refused/dont know	<=3 times	No	No	Married/Living with partner	1	2	3	4	2	3	2	1	2	2	1	1	1	1	0	2	2	2	2
2007-2008	Robust	Assumed deceased	002	71	Non-Hispanic Black	1.46	Covered by health insurance	Overweight	MET>=600	No	No	No	Lower	Refused/dont know	no hospital admission	No	No	Married/Living with partner	1	3	3	2	2	2	2	2	2	2	1	1	1	3	2	2	2	2	3
2007-2008	Robust	Assumed alive		76	Non-Hispanic White	1.99	Covered by health insurance	Obese	MET>=600	Yes	No	No	High/Recommended	Refused/dont know	<=3 times	No	No	Married/Living with partner	1	2	3	4	3	3	3	1	2	2	1	1	1	3	2	2	2	2	3
2007-2008	Pre-frail	Assumed alive		79	Mexican American	5.00	Covered by health insurance	Overweight	MET>=600	Yes	No	No	Lower	Refused/dont know	no hospital admission	No	No	Married/Living with partner	1	2	3	5	2	2	2	2	1	2	1	1	3	2	0	2	2	2	3
2007-2008	Robust	Assumed alive		77	Other Hispanic	1.02	Covered by health insurance	Normal	MET < 600	Yes	No	No	Lower	Refused/dont know	no hospital admission	No	No	Widowed/Divorced/Separated	1	2	3	2	2	2	2	2	1	2	1	1	1	3	2	2	2	0	3
2007-2008	Pre-frail	Assumed alive		68	Other Hispanic		Covered by health insurance	Obese	MET>=600	No	No	No	Lower	Refused/dont know	no hospital admission	No	No	Married/Living with partner	1	2	3	4	2	2	2	2	2	2	1	1	1	1	1	2	1	2	2
2007-2008	Pre-frail	Assumed alive		80	Non-Hispanic White	2.29	Covered by health insurance	Normal	MET>=600	No	No	Yes	Lower	Refused/dont know	<=3 times	No	No	Married/Living with partner	1	3	3	5	2	2	3	2	2	2	1	1	1	2	2	2	2	2	1
2007-2008	Robust	Assumed alive		80	Non-Hispanic White	2.63	Covered by health insurance	Normal	MET>=600	Yes	No	Yes	High/Recommended	Refused/dont know	no hospital admission	No	Yes	Married/Living with partner	1	2	3	5	3	3	3	1	2	1	1	3	1	1	1	1	1	2	3
2007-2008	Pre-frail	Assumed alive		66	Non-Hispanic Black		Covered by health insurance	Obese	MET>=600	Yes	No	No	High/Recommended	Refused/dont know	no hospital admission	No	No	Married/Living with partner	1	2	2	3	3	3	3	1	1	2	1	1	1	3	2	0	2	2	2
2007-2008	Pre-frail	Assumed alive		80	Non-Hispanic White	2.50	Covered by health insurance	Overweight	MET>=600	Yes	No	No	Lower	Refused/dont know	no hospital admission	Yes	Yes	Married/Living with partner	1	2	3	1	2	2	3	1	2	2	1	1	1	2	2	1	2	2	2
2007-2008	Pre-frail	Assumed alive		72	Mexican American	2.15	Covered by health insurance	Overweight	MET>=600	No	No	No	Lower	Refused/dont know	<=3 times	No	No	Widowed/Divorced/Separated	1	1	3	3	2	2	2	2	1	1	1	1	1	3	2	2	1	2	3
2007-2008	Robust	Assumed alive		73	Non-Hispanic White	1.62	Covered by health insurance	Overweight	MET < 600	Yes	No	No	High/Recommended	Refused/dont know	no hospital admission	No	Yes	Married/Living with partner	1	2	3	3	2	3	3	1	2	2	1	3	1	2	0	1	1	2	1
2007-2008	Robust	Assumed deceased	010	80	Non-Hispanic White	5.00	Covered by health insurance	Normal	MET < 600	Yes	No	No	Lower	Refused/dont know	no hospital admission	No	No	Married/Living with partner	1	2	3	5	2	2	2	2	2	2	1	1	3	3	2	2	2	2	1
2007-2008	Pre-frail	Assumed alive		69	Non-Hispanic White	5.00	Covered by health insurance	Obese	MET>=600	Yes	No	No	High/Recommended	Refused/dont know	no hospital admission	No	No	Married/Living with partner	1	2	3	4	2	3	3	1	2	2	1	3	1	3	2	2	1	2	1
2007-2008	Robust	Assumed alive		80	Non-Hispanic White	2.55	Covered by health insurance	Normal	MET>=600	No	No	No	High/Recommended	Refused/dont know	no hospital admission	No	No	Widowed/Divorced/Separated	1	2	3	5	3	3	3	1	2	2	1	1	1	1	2	1	1	2	2
2007-2008	Robust	Assumed alive		72	Non-Hispanic White	5.00	Covered by health insurance	Overweight	MET>=600	No	No	No	High/Recommended	Refused/dont know	no hospital admission	No	No	Married/Living with partner	1	2	3	5	2	3	3	1	2	2	1	3	1	1	2	1	2	2	3
2007-2008	Frail	Assumed deceased	001	71	Non-Hispanic White		Covered by health insurance	Normal	MET < 600	Yes	No	No	High/Recommended	Refused/dont know	<=3 times	No	No	Married/Living with partner	1	3	2	4	2	3	3	1	2	1	1	1	1	1	2	2	2	2	3
2007-2008	Robust	Assumed alive		68	Non-Hispanic Black	1.93	Covered by health insurance	Obese	MET>=600	No	No	No	High/Recommended	Refused/dont know	no hospital admission	No	No	Married/Living with partner	1	3	3	2	3	3	3	1	1	2	1	1	1	3	2	2	2	2	3
2007-2008	Robust	Assumed deceased	002	67	Non-Hispanic White	2.86	Covered by health insurance	Obese	MET>=600	No	No	No	Lower	Refused/dont know	no hospital admission	No	No	Married/Living with partner	1	3	3	2	2	2	2	2	2	1	1	3	1	1	2	2	2	2	3
2007-2008	Robust	Assumed deceased	001	69	Non-Hispanic White	5.00	Covered by health insurance	Overweight	MET < 600	No	No	No	Lower	Refused/dont know	no hospital admission	No	No	Married/Living with partner	1	2	3	5	2	3	3	1	2	2	1	3	3	3	2	2	2	2	2
2007-2008	Pre-frail	Assumed alive		70	Non-Hispanic White		Covered by health insurance	Obese	MET>=600	Yes	No	No	High/Recommended	Refused/dont know	<=3 times	No	No	Married/Living with partner	1	2	3	4	3	3	3	1	2	2	1	1	1	1	1	2	2	2	2
2007-2008	Pre-frail	Assumed alive		69	Non-Hispanic White	3.65	Covered by health insurance	Obese	MET < 600	Yes	No	No	Lower	Refused/dont know	no hospital admission	Yes	No	Married/Living with partner	1	2	3	4	2	2	2	2	2	2	1	1	1	3	2	2	2	2	2
2007-2008	Pre-frail	Assumed alive		74	Non-Hispanic White	3.43	Covered by health insurance	Obese	MET < 600	Yes	No	No	Lower	Refused/dont know	no hospital admission	No	No	Widowed/Divorced/Separated	1	2	3	3	3	2	3	1	2	2	1	1	1	3	2	2	2	2	2
2007-2008	Robust	Assumed alive		74	Non-Hispanic White	2.56	Covered by health insurance	Obese	MET>=600	No	No	No	High/Recommended	Refused/dont know	no hospital admission	No	No	Married/Living with partner	1	2	3	5	3	3	3	1	2	2	1	3	1	3	2	2	2	2	2
2007-2008	Robust	Assumed deceased	001	67	Non-Hispanic White	5.00	Covered by health insurance	Obese	MET>=600	Yes	No	Yes	High/Recommended	Refused/dont know	no hospital admission	No	No	Married/Living with partner	1	2	3	4	3	3	3	1	2	2	1	1	1	3	2	2	2	2	2
2007-2008	Robust	Assumed alive		71	Non-Hispanic Black	0.56	Covered by health insurance	Overweight	MET < 600	Yes	No	No	Lower	Refused/dont know	no hospital admission	No	No	Widowed/Divorced/Separated	1	2	3	1	2	3	3	1	1	2	1	1	1	3	2	2	2	2	1
2007-2008	Pre-frail	Assumed alive		78	Other Hispanic	4.75	Covered by health insurance	Normal	MET>=600	Yes	No	No	High/Recommended	Refused/dont know	no hospital admission	No	No	Married/Living with partner	1	2	3	2	3	3	3	1	2	2	1	3	1	3	2	2	1	2	3
2007-2008	Robust	Assumed alive		78	Non-Hispanic White	5.00	Covered by health insurance	Overweight	MET>=600	No	No	No	Lower	Refused/dont know	no hospital admission	No	No	Married/Living with partner	1	2	3	5	2	3	2	2	2	2	1	1	1	3	2	2	2	2	2
2007-2008	Frail	Assumed alive		80	Non-Hispanic White	1.02	Covered by health insurance		MET < 600	Yes	No	No	Lower	Refused/dont know	no hospital admission	No	No	Married/Living with partner	1	3	0	4	3	2	2	2	0	0	1	1	1	3	2	2	2	2	3
2007-2008	Robust	Assumed deceased	002	80	Non-Hispanic White	5.00	Covered by health insurance	Overweight	MET < 600	No	No	No	High/Recommended	Refused/dont know	no hospital admission	No	No	Widowed/Divorced/Separated	1	2	2	2	3	3	3	1	2	2	1	1	1	2	2	2	2	1	1
2007-2008	Pre-frail	Assumed alive		75	Non-Hispanic White	2.10	Covered by health insurance	Obese	MET>=600	Yes	No	No	High/Recommended	Refused/dont know	no hospital admission	No	No	Married/Living with partner	1	2	3	3	2	3	3	1	2	2	1	1	1	1	2	2	1	2	2
2007-2008	Pre-frail	Assumed alive		73	Non-Hispanic White	0.75	Covered by health insurance	Overweight	MET>=600	Yes	No	No	High/Recommended	Refused/dont know	no hospital admission	No	No	Married/Living with partner	1	2	3	3	3	3	3	1	1	2	1	1	1	3	2	2	2	2	1
2007-2008	Robust	Assumed alive		78	Non-Hispanic White	1.92	Covered by health insurance	Obese	MET < 600	Yes	No	No	Lower	Refused/dont know	no hospital admission	No	No	Widowed/Divorced/Separated	1	2	3	1	2	2	2	2	0	2	1	1	1	1	2	1	2	1	2
2007-2008	Pre-frail	Assumed alive		69	Non-Hispanic White	0.89	Covered by health insurance	Overweight	MET < 600	Yes	No	No	High/Recommended	Refused/dont know	no hospital admission	No	No	Married/Living with partner	1	2	3	3	3	3	3	1	2	2	1	1	1	3	2	2	1	2	3
2007-2008	Robust	Assumed deceased	001	80	Non-Hispanic White	1.75	Covered by health insurance	Normal	MET>=600	Yes	No	No	High/Recommended	Refused/dont know	no hospital admission	Yes	No	Married/Living with partner	1	1	3	3	3	2	3	1	2	2	1	1	1	3	2	1	2	2	2
2007-2008	Robust	Assumed alive		74	Mexican American	2.10	Covered by health insurance	Overweight	MET>=600	Yes	No	Yes	High/Recommended	Refused/dont know	no hospital admission	No	Yes	Married/Living with partner	1	2	3	1	3	3	3	1	2	2	1	1	1	3	2	2	2	2	2
2007-2008	Pre-frail	Assumed alive		78	Mexican American	1.18	Covered by health insurance	Obese	MET>=600	Yes	No	No	Lower	Refused/dont know	<=3 times	No	No	Widowed/Divorced/Separated	1	3	3	1	2	2	2	2	2	2	1	1	1	3	2	0	0	0	3
2007-2008	Pre-frail	Assumed alive		70	Non-Hispanic White	0.23	Covered by health insurance	Overweight	MET < 600		No	No	Lower	Refused/dont know	no hospital admission	No	No	Widowed/Divorced/Separated	1	2	3	1	2	3	2	1	2	2	1	1	1	1	2	2	1	1	2
2007-2008	Pre-frail	Assumed alive		80	Mexican American	0.87	Covered by health insurance	Normal	MET < 600	Yes	No	No	Lower	Refused/dont know	no hospital admission	Yes	No	Married/Living with partner	1	3	3	1	2	2	2	2	2	2	1	1	1	1	2	2	2	1	1
2007-2008	Pre-frail	Assumed alive		79	Non-Hispanic White	1.44	Covered by health insurance	Obese	MET < 600	Yes	No	No	Lower	Refused/dont know	no hospital admission	No	No	Widowed/Divorced/Separated	1	2	3	2	2	3	2	2	2	2	1	1	1	3	2	2	1	2	3
2007-2008	Frail	Assumed deceased	010	80	Non-Hispanic Black	1.92	Covered by health insurance	Normal	MET < 600	Yes	No	No	High/Recommended	Refused/dont know	<=3 times	No	Yes	Widowed/Divorced/Separated	1	2	3	5	2	3	3	1	2	2	1	1	1	1	2	1	1	2	1
2007-2008	Robust	Assumed deceased	001	80	Non-Hispanic White	2.94	Covered by health insurance	Overweight	MET < 600	Yes	No	No	High/Recommended	Refused/dont know	no hospital admission	No	No	Widowed/Divorced/Separated	1	2	0	4	3	2	3	1	0	0	1	1	1	3	2	2	1	2	1
2007-2008	Pre-frail	Assumed alive		68	Non-Hispanic Black	2.88	Covered by health insurance	Obese	MET < 600	Yes	No	No	High/Recommended	Refused/dont know	no hospital admission	No	No	Widowed/Divorced/Separated	1	2	3	2	2	3	3	1	1	2	1	1	1	1	2	2	1	1	1
2007-2008	Robust	Assumed alive		71	Non-Hispanic White	3.65	Covered by health insurance	Obese	MET>=600	Yes	No	No	High/Recommended	Refused/dont know	no hospital admission	No	No	Married/Living with partner	1	2	3	5	3	3	3	1	2	2	1	1	1	3	2	2	2	2	3
2007-2008	Robust	Assumed deceased	005	76	Other Hispanic	1.96	Covered by health insurance	Overweight	MET>=600	No	No	No	High/Recommended	Refused/dont know	<=3 times	No	No	Married/Living with partner	1	2	3	3	3	3	3	1	2	2	1	1	1	3	2	2	2	2	2
2007-2008	Robust	Assumed alive		76	Non-Hispanic White	0.88	Covered by health insurance	Overweight	MET < 600	No	No	No	High/Recommended	Refused/dont know	no hospital admission	No	No	Married/Living with partner	1	3	3	3	3	3	3	1	2	2	1	1	1	3	2	1	1	2	3
2007-2008	Pre-frail	Assumed alive		73	Non-Hispanic White	1.06	Covered by health insurance	Overweight	MET>=600	No	No	Yes	High/Recommended	Refused/dont know	no hospital admission	No	No	Widowed/Divorced/Separated	1	2	3	4	2	3	3	1	2	2	1	1	1	3	2	2	2	2	3
2007-2008	Pre-frail	Assumed alive		65	Non-Hispanic White	5.00	Covered by health insurance	Obese	MET>=600	Yes	No	No	High/Recommended	Refused/dont know	no hospital admission	Yes	No	Married/Living with partner	1	2	3	3	3	3	3	1	2	2	1	3	1	1	2	1	1	2	2
2007-2008	Pre-frail	Assumed deceased	010	66	Non-Hispanic White	1.18	Covered by health insurance	Obese	MET>=600	Yes	No	No	High/Recommended	Refused/dont know	no hospital admission	No	No	Married/Living with partner	1	2	2	4	2	3	3	1	2	1	1	1	1	3	2	2	2	1	3
2007-2008	Pre-frail	Assumed alive		65	Non-Hispanic Black	5.00	Covered by health insurance	Obese	MET>=600	Yes	No	No	High/Recommended	Refused/dont know	no hospital admission	No	No	Married/Living with partner	1	2	3	5	2	3	3	1	2	2	1	3	3	1	0	2	1	1	2
2007-2008	Pre-frail	Assumed alive		69	Non-Hispanic Black	2.55	Covered by health insurance	Obese	MET>=600	Yes	No	No	High/Recommended	Refused/dont know	no hospital admission	No	No	Married/Living with partner	1	2	3	2	2	3	3	1	1	2	1	1	1	1	2	2	2	2	1
2007-2008	Robust	Assumed alive		73	Non-Hispanic Black	3.38	Covered by health insurance	Overweight	MET < 600	No	No	No	High/Recommended	Refused/dont know	no hospital admission	No	No	Widowed/Divorced/Separated	1	3	3	4	2	3	3	1	2	2	1	1	1	1	2	2	1	2	2
2007-2008	Frail	Assumed alive		65	Non-Hispanic White	1.06	Not covered by health insurance	Obese	MET < 600	Yes	No	Yes	Lower	Refused/dont know	no hospital admission	No	Yes	Married/Living with partner	1	2	3	5	2	2	2	2	1	1	1	3	1	1	2	2	2	2	2
2007-2008	Robust	Assumed alive		80	Non-Hispanic White	1.86	Covered by health insurance	Normal	MET>=600	No	No	No	Lower	Refused/dont know	no hospital admission	No	No	Married/Living with partner	1	2	3	4	2	2	2	1	2	2	1	1	1	3	2	2	2	2	3
2007-2008	Pre-frail	Assumed alive		66	Non-Hispanic White	2.92	Covered by health insurance	Obese	MET>=600	Yes	No	No	High/Recommended	Refused/dont know	no hospital admission	No	No	Married/Living with partner	1	2	3	5	3	3	3	1	2	2	1	1	1	3	2	0	1	2	3
2007-2008	Pre-frail	Assumed alive		80	Non-Hispanic White	3.29	Covered by health insurance	Overweight	MET>=600	No	No	No	High/Recommended	Refused/dont know	no hospital admission	No	No	Married/Living with partner	1	3	3	3	3	3	3	1	2	2	1	1	1	3	2	2	2	2	3
2007-2008	Robust	Assumed alive		70	Non-Hispanic White	5.00	Covered by health insurance	Obese	MET>=600	No	No	No	High/Recommended	Refused/dont know	no hospital admission	No	No	Married/Living with partner	1	2	3	4	3	3	3	2	2	2	1	1	1	3	2	1	2	1	2
2007-2008	Pre-frail	Assumed alive		75	Non-Hispanic White	2.14	Covered by health insurance	Obese	MET < 600	Yes	No	No	High/Recommended	Refused/dont know	no hospital admission	No	No	Married/Living with partner	1	2	3	4	3	3	3	1	2	2	1	1	1	3	2	2	2	2	3
2007-2008	Pre-frail	Assumed alive		67	Non-Hispanic White	4.75	Covered by health insurance	Obese	MET>=600	Yes	No	No	High/Recommended	Refused/dont know	no hospital admission	No	No	Married/Living with partner	1	2	3	4	2	3	3	1	2	2	1	1	1	3	2	2	2	2	3
2007-2008	Robust	Assumed alive		65	Other Hispanic	3.26	Covered by health insurance	Overweight	MET>=600	No	No	No	High/Recommended	Refused/dont know	no hospital admission	No	No	Married/Living with partner	1	2	3	3	2	3	3	1	2	2	1	1	1	1	2	2	2	2	2
2007-2008	Robust	Assumed alive		76	Mexican American	0.82	Covered by health insurance	Overweight	MET < 600	Yes	No	No	Lower	Refused/dont know	no hospital admission	No	No	Married/Living with partner	1	2	3	1	2	3	3	1	2	2	1	1	1	1	2	2	2	2	3
2007-2008	Robust	Assumed alive		73	Non-Hispanic White	2.78	Covered by health insurance	Obese	MET>=600	Yes	No	No	High/Recommended	Refused/dont know	no hospital admission	No	No	Married/Living with partner	1	2	3	1	2	3	3	1	2	2	1	1	1	3	0	2	2	2	3
2007-2008	Robust	Assumed alive		68	Other Race	5.00	Covered by health insurance	Normal	MET>=600	Yes	No	No	High/Recommended	Refused/dont know	no hospital admission	No	No	Married/Living with partner	1	2	3	5	3	3	2	2	2	2	1	3	1	1	2	2	1	2	1
2007-2008	Robust	Assumed alive		73	Non-Hispanic Black		Covered by health insurance	Normal	MET < 600	Yes	No	No	High/Recommended	Refused/dont know	no hospital admission	No	No	Widowed/Divorced/Separated	1	2	3	4	2	3	3	1	1	2	1	1	1	3	2	2	1	2	1
2007-2008	Robust	Assumed alive		74	Non-Hispanic White	4.90	Covered by health insurance	Obese	MET>=600	No	No	No	High/Recommended	Refused/dont know	no hospital admission	No	No	Never married	1	2	3	5	3	3	3	1	2	2	1	1	1	2	2	2	2	2	3
2007-2008	Robust	Assumed alive		80	Non-Hispanic White	2.86	Covered by health insurance	Normal	MET>=600	Yes	No	No	High/Recommended	Refused/dont know	no hospital admission	No	No	Married/Living with partner	1	2	3	3	3	3	3	1	2	2	1	1	1	1	2	2	2	2	1
2007-2008	Robust	Assumed alive		67	Non-Hispanic White	5.00	Covered by health insurance	Overweight	MET>=600	No	No	No	High/Recommended	Refused/dont know	no hospital admission	No	No	Married/Living with partner	1	2	3	4	2	3	3	1	2	2	1	3	1	3	2	2	1	2	2
2007-2008	Robust	Assumed alive		65	Non-Hispanic Black	3.11	Covered by health insurance	Obese	MET < 600	Yes	No	No	High/Recommended	Refused/dont know	no hospital admission	No	No	Married/Living with partner	1	2	3	2	3	3	3	1	1	1	1	1	1	1	2	2	2	2	3
2007-2008	Pre-frail	Assumed alive		73	Non-Hispanic White	1.14	Covered by health insurance	Obese	MET < 600	Yes	No	Yes	High/Recommended	Refused/dont know	<=3 times	No	No	Married/Living with partner	1	2	3	4	2	3	3	1	1	2	1	1	1	1	0	2	2	2	3
2007-2008	Pre-frail	Assumed alive		75	Non-Hispanic White	3.75	Covered by health insurance	Normal	MET>=600	No	Yes	No	High/Recommended	Refused/dont know	no hospital admission	No	No	Married/Living with partner	1	2	3	3	3	3	3	1	2	2	1	3	1	3	2	1	2	2	1
2007-2008	Robust	Assumed alive		70	Non-Hispanic White	1.29	Covered by health insurance	Overweight	MET>=600	Yes	No	No	Lower	Refused/dont know	no hospital admission	No	No	Married/Living with partner	1	2	3	3	2	2	3	2	2	2	1	3	1	3	2	2	2	2	2
2007-2008	Robust	Assumed alive		72	Non-Hispanic Black	2.89	Covered by health insurance	Overweight	MET>=600	No	No	No	High/Recommended	Refused/dont know	no hospital admission	No	No	Widowed/Divorced/Separated	1	2	3	3	2	3	3	1	2	2	1	1	1	3	2	2	2	2	3
2007-2008	Pre-frail	Assumed alive		75	Non-Hispanic White	0.69	Covered by health insurance	Overweight	MET < 600	Yes	No	No	High/Recommended	Refused/dont know	no hospital admission	No	No	Widowed/Divorced/Separated	1	2	3	1	2	2	3	1	2	1	1	1	1	3	2	2	2	2	3
2007-2008	Pre-frail	Assumed alive		78	Non-Hispanic White	2.16	Covered by health insurance	Obese	MET>=600	No	No	No	Lower	Refused/dont know	no hospital admission	No	No	Married/Living with partner	1	3	3	3	2	2	2	1	2	2	1	3	1	1	2	1	2	2	1
2007-2008	Pre-frail	Assumed alive		66	Non-Hispanic White	1.96	Covered by health insurance	Normal	MET>=600	Yes	No	No	Lower	Refused/dont know	no hospital admission	No	No	Widowed/Divorced/Separated	1	3	3	2	2	2	3	1	2	2	1	1	1	3	2	2	2	1	3
2007-2008	Pre-frail	Assumed alive		72	Non-Hispanic White	2.31	Covered by health insurance	Obese	MET>=600	Yes	No	No	High/Recommended	Refused/dont know	no hospital admission	No	No	Widowed/Divorced/Separated	1	2	3	2	2	3	3	1	2	2	1	1	1	1	2	2	2	1	1
2007-2008	Robust	Assumed alive		79	Non-Hispanic White	2.29	Covered by health insurance	Overweight	MET>=600	Yes	Yes	No	High/Recommended	Refused/dont know	no hospital admission	No	No	Married/Living with partner	1	2	3	4	2	3	3	1	2	2	1	1	1	3	2	2	2	2	3
2007-2008	Robust	Assumed alive		66	Non-Hispanic White	2.14	Covered by health insurance	Overweight	MET>=600	No	No	No	High/Recommended	Refused/dont know	no hospital admission	No	No	Married/Living with partner	1	2	3	5	3	3	3	1	2	2	1	1	1	3	2	2	2	2	3
2007-2008	Robust	Assumed alive		80	Other Hispanic	5.00	Covered by health insurance	Overweight	MET < 600	Yes	No	No	Lower	Refused/dont know	<=3 times	No	No	Married/Living with partner	1	2	3	5	2	3	2	2	2	2	1	1	1	1	2	2	2	2	2
2007-2008	Pre-frail	Assumed alive		65	Non-Hispanic Black	1.61	Covered by health insurance	Underweight	MET>=600	Yes	No	No	High/Recommended	Refused/dont know	<=3 times	No	No	Married/Living with partner	1	3	0	4	3	3	3	1	0	0	1	1	1	1	2	2	2	2	3
2007-2008	Pre-frail	Assumed alive		76	Non-Hispanic White	4.29	Covered by health insurance	Overweight	MET>=600	No	No	Yes	Lower	Refused/dont know	no hospital admission	No	No	Married/Living with partner	1	2	3	4	2	3	3	1	2	2	1	3	1	3	2	2	0	2	2
2007-2008	Pre-frail	Assumed deceased	002	80	Non-Hispanic White	1.24	Covered by health insurance	Overweight	MET < 600	Yes	No	No	Lower	Refused/dont know	no hospital admission	No	No	Married/Living with partner	1	3	3	5	2	2	3	2	2	2	1	3	1	3	2	2	2	2	3
2007-2008	Robust	Assumed alive		70	Non-Hispanic Black	5.00	Covered by health insurance	Obese	MET>=600	Yes	No	No	Lower	Refused/dont know	<=3 times	No	No	Married/Living with partner	1	3	3	5	2	3	3	2	2	1	1	1	1	1	1	2	2	2	3
2007-2008	Pre-frail	Assumed alive		68	Mexican American	2.71	Covered by health insurance	Overweight	MET>=600	Yes	No	No	High/Recommended	Refused/dont know	no hospital admission	No	No	Married/Living with partner	1	2	3	1	3	3	3	1	1	2	1	1	1	3	1	1	1	1	3
2007-2008	Pre-frail	Assumed deceased	008	75	Non-Hispanic White	2.41	Covered by health insurance	Overweight	MET>=600	Yes	No	No	High/Recommended	Refused/dont know	<=3 times	No	No	Married/Living with partner	1	2	3	3	3	3	3	1	2	2	1	3	1	2	2	2	1	2	2
2007-2008	Pre-frail	Assumed deceased	010	69	Other Hispanic	0.69	Covered by health insurance	Normal	MET < 600	Yes	Yes	No	Lower	Refused/dont know	<=3 times	No	No	Widowed/Divorced/Separated	1	2	3	1	2	2	3	2	1	2	1	1	1	1	0	2	2	2	3
2007-2008	Robust	Assumed alive		66	Non-Hispanic White	5.00	Covered by health insurance	Obese	MET>=600	Yes	No	No	High/Recommended	Refused/dont know	no hospital admission	No	No	Married/Living with partner	1	2	3	4	3	3	3	1	2	2	1	1	3	2	2	2	1	2	2
2007-2008	Robust	Assumed alive		76	Non-Hispanic White	3.65	Covered by health insurance	Overweight	MET>=600	Yes	No	No	High/Recommended	Refused/dont know	no hospital admission	No	No	Married/Living with partner	1	2	2	3	3	3	3	1	2	2	1	1	1	1	2	2	2	2	3
2007-2008	Pre-frail	Assumed alive		73	Mexican American		Covered by health insurance	Obese	MET < 600	Yes	No	No	High/Recommended	Refused/dont know	no hospital admission	No	No	Married/Living with partner	1	2	2	1	2	3	3	1	2	2	1	3	1	3	2	2	1	2	3
2007-2008	Robust	Assumed alive		71	Non-Hispanic Black	1.94	Covered by health insurance	Obese	MET < 600	Yes	No	No	High/Recommended	Refused/dont know	no hospital admission	No	No	Married/Living with partner	1	2	3	3	3	3	3	1	2	2	1	1	1	3	2	2	2	2	1
2007-2008	Robust	Assumed alive		67	Non-Hispanic White	1.27	Covered by health insurance	Normal	MET < 600	No	No	No	Lower	Refused/dont know	no hospital admission	No	No	Never married	1	3	3	3	2	2	2	2	2	2	1	1	1	1	2	2	2	1	2
2007-2008	Pre-frail	Assumed alive		72	Non-Hispanic White	3.53	Covered by health insurance	Normal	MET < 600	Yes	No	No	High/Recommended	Refused/dont know	<=3 times	Yes	No	Widowed/Divorced/Separated	1	2	3	4	3	3	3	1	2	2	1	1	1	3	2	2	2	2	3
2007-2008	Robust	Assumed alive		72	Mexican American		Covered by health insurance	Normal	MET < 600	Yes	No	No	High/Recommended	Refused/dont know	no hospital admission	No	No	Married/Living with partner	1	2	3	3	3	3	3	1	2	2	1	3	1	2	2	2	2	2	3
2007-2008	Pre-frail	Assumed alive		66	Non-Hispanic White		Covered by health insurance	Overweight	MET>=600	Yes	No	No	High/Recommended	Refused/dont know	no hospital admission	No	No	Married/Living with partner	1	2	3	3	3	3	3	1	2	2	1	3	1	1	2	2	1	2	3
2007-2008	Robust	Assumed alive		75	Non-Hispanic White	5.00	Covered by health insurance	Overweight	MET>=600	No	No	No	High/Recommended	Refused/dont know	no hospital admission	No	No	Married/Living with partner	1	2	3	5	3	3	2	2	2	2	1	3	1	3	2	2	2	2	3
2007-2008	Pre-frail	Assumed alive		80	Non-Hispanic White	3.14	Covered by health insurance	Obese	MET < 600	Yes	No	Yes	High/Recommended	Refused/dont know	no hospital admission	Yes	No	Married/Living with partner	1	2	3	5	3	3	3	1	2	2	1	3	1	3	2	2	2	2	3
2007-2008	Pre-frail	Assumed alive		69	Non-Hispanic Black	1.04	Covered by health insurance	Obese	MET < 600	Yes	No	No	Lower	Refused/dont know	no hospital admission	No	No	Married/Living with partner	1	2	3	2	2	2	3	1	1	2	1	1	1	1	2	2	1	2	1
2007-2008	Robust	Assumed deceased	005	80	Non-Hispanic White	5.00	Covered by health insurance	Overweight	MET>=600	No	No	No	High/Recommended	Refused/dont know	<=3 times	No	No	Widowed/Divorced/Separated	1	2	2	1	2	2	3	1	2	2	3	1	1	2	2	2	2	2	1
2007-2008	Robust	Assumed alive		74	Non-Hispanic White	5.00	Covered by health insurance	Overweight	MET < 600	No	No	No	Lower	Refused/dont know	no hospital admission	No	No	Married/Living with partner	1	2	3	3	2	3	3	1	2	2	1	3	3	3	2	2	2	2	3
2007-2008	Robust	Assumed alive		80	Non-Hispanic Black	2.00	Covered by health insurance	Normal	MET < 600	Yes	No	No	Lower	Refused/dont know	no hospital admission	No	No	Married/Living with partner	1	2	3	1	2	2	2	2	2	2	1	1	1	1	2	2	2	2	3
2007-2008	Pre-frail	Assumed alive		80	Non-Hispanic White	2.08	Covered by health insurance	Overweight	MET < 600	No	No	Yes	High/Recommended	Refused/dont know	<=3 times	No	No	Married/Living with partner	1	2	3	4	3	3	3	1	2	2	1	1	1	3	2	2	2	2	3
2007-2008	Pre-frail	Assumed alive		70	Other Hispanic	1.31	Covered by health insurance	Overweight	MET < 600	Yes	No	No	Lower	Refused/dont know	<=3 times	No	No	Married/Living with partner	1	2	3	2	2	3	2	2	2	2	1	1	1	3	1	2	1	1	2
2007-2008	Robust	Assumed alive		72	Non-Hispanic Black	0.17	Covered by health insurance	Normal	MET < 600	No	No	No	High/Recommended	Refused/dont know	no hospital admission	No	No	Widowed/Divorced/Separated	1	2	2	2	2	3	3	1	1	1	1	1	1	3	0	2	1	2	1
2007-2008	Pre-frail	Assumed alive		80	Non-Hispanic White	2.14	Covered by health insurance	Overweight	MET < 600	Yes	No	No	Lower	Refused/dont know	no hospital admission	No	No	Married/Living with partner	1	2	3	2	2	2	3	2	2	2	1	1	1	3	2	2	1	2	3
2007-2008	Frail	Assumed alive		70	Non-Hispanic White	1.70	Covered by health insurance	Normal	MET < 600	Yes	No	Yes	High/Recommended	Refused/dont know	no hospital admission	No	No	Widowed/Divorced/Separated	1	3	3	1	3	3	3	1	2	2	1	1	1	1	2	2	1	2	1
2007-2008	Pre-frail	Assumed alive		74	Non-Hispanic White	2.34	Covered by health insurance	Obese	MET>=600	Yes	No	Yes	Lower	Refused/dont know	no hospital admission	No	No	Married/Living with partner	1	2	3	3	2	2	2	2	2	1	1	1	1	1	2	2	2	2	3
2007-2008	Robust	Assumed alive		66	Non-Hispanic White	2.99	Covered by health insurance	Obese	MET>=600	Yes	No	No	High/Recommended	Refused/dont know	no hospital admission	No	No	Married/Living with partner	1	2	3	3	3	3	3	1	2	2	1	1	1	3	2	2	2	2	3
2007-2008	Robust	Assumed alive		77	Other Hispanic	1.02	Covered by health insurance	Overweight	MET>=600	Yes	No	No	High/Recommended	Refused/dont know	no hospital admission	No	No	Married/Living with partner	1	2	3	1	3	3	3	1	2	2	1	1	1	3	2	2	2	2	1
2007-2008	Pre-frail	Assumed alive		73	Non-Hispanic White	0.87	Covered by health insurance	Overweight	MET>=600	No	No	No	High/Recommended	Refused/dont know	<=3 times	No	No	Widowed/Divorced/Separated	1	3	3	1	3	3	3	1	1	2	1	1	1	3	2	2	2	2	1
2007-2008	Robust	Assumed alive		80	Non-Hispanic Black	1.03	Covered by health insurance	Overweight	MET < 600	No	No	No	missing	Refused/dont know	no hospital admission	No	No	Married/Living with partner	1	2	0	1	0	0	0	0	0	0	1	1	1	3	2	2	2	2	3
2007-2008	Pre-frail	Assumed alive		68	Non-Hispanic White	5.00	Covered by health insurance	Obese	MET < 600	No	No	No	High/Recommended	Refused/dont know	no hospital admission	No	No	Married/Living with partner	1	2	3	5	2	3	3	1	2	2	1	1	1	3	2	2	2	2	2
2007-2008	Pre-frail	Assumed deceased	007	66	Non-Hispanic White	0.94	Covered by health insurance	Overweight	MET < 600	Yes	No	No	Lower	Refused/dont know	no hospital admission	No	No	Married/Living with partner	1	2	3	2	2	2	2	2	2	2	1	1	1	1	2	2	1	1	3
2007-2008	Robust	Assumed alive		72	Non-Hispanic White	1.34	Covered by health insurance	Obese	MET>=600	Yes	No	Yes	High/Recommended	Refused/dont know	no hospital admission	No	No	Married/Living with partner	1	2	3	3	3	3	3	1	2	2	1	1	1	3	2	2	2	2	1
2007-2008	Pre-frail	Assumed alive		75	Non-Hispanic White	5.00	Covered by health insurance	Overweight	MET>=600	Yes	No	No	Lower	Refused/dont know	no hospital admission	No	No	Married/Living with partner	1	2	3	5	2	3	2	2	2	2	1	1	1	3	2	2	2	2	3
2007-2008	Robust	Assumed alive		65	Non-Hispanic White	1.79	Covered by health insurance	Overweight	MET < 600	Yes	No	No	High/Recommended	Refused/dont know	no hospital admission	No	No	Married/Living with partner	1	2	3	3	3	3	3	1	0	2	1	3	1	3	2	1	1	2	3
2007-2008	Robust	Assumed alive		70	Non-Hispanic White	2.91	Covered by health insurance	Obese	MET < 600	Yes	No	No	High/Recommended	Refused/dont know	no hospital admission	No	No	Married/Living with partner	1	3	3	3	2	3	3	1	0	2	1	3	1	1	2	2	2	2	3
2007-2008	Robust	Assumed alive		68	Non-Hispanic White	4.86	Covered by health insurance	Obese	MET>=600	Yes	No	No	High/Recommended	Refused/dont know	no hospital admission	No	Yes	Married/Living with partner	1	2	3	4	2	3	3	1	2	2	1	3	1	1	2	2	1	2	3
2007-2008	Robust	Assumed alive		73	Other Hispanic	1.93	Covered by health insurance	Overweight	MET < 600	Yes	No	Yes	High/Recommended	Refused/dont know	no hospital admission	No	No	Married/Living with partner	1	2	3	3	3	3	3	1	2	2	1	1	3	3	2	2	2	2	1
2007-2008	Robust	Assumed alive		75	Other Hispanic	5.00	Covered by health insurance	Normal	MET>=600	No	No	No	Lower	Refused/dont know	no hospital admission	No	No	Married/Living with partner	1	2	3	3	2	3	2	2	2	2	1	1	1	3	2	2	2	2	3
2007-2008	Frail	Assumed deceased	003	78	Non-Hispanic White	1.15	Covered by health insurance	Underweight	MET < 600	Yes	No	No	High/Recommended	Refused/dont know	no hospital admission	No	No	Widowed/Divorced/Separated	1	2	2	1	3	2	2	2	2	2	1	3	1	3	2	2	2	2	2
2007-2008	Robust	Assumed deceased	002	68	Other Hispanic	0.64	Covered by health insurance	Overweight	MET < 600	Yes	No	No	High/Recommended	Refused/dont know	no hospital admission	No	No	Widowed/Divorced/Separated	1	2	3	1	2	3	3	2	2	2	1	3	1	3	2	2	2	2	1
2007-2008	Pre-frail	Assumed alive		70	Non-Hispanic White	1.53	Covered by health insurance	Obese	MET>=600	No	No	No	High/Recommended	Refused/dont know	no hospital admission	No	No	Married/Living with partner	1	3	3	3	2	3	3	1	2	2	1	1	1	2	2	1	1	2	2
2007-2008	Robust	Assumed alive		72	Non-Hispanic Black	2.91	Covered by health insurance	Obese	MET>=600	No	No	No	High/Recommended	Refused/dont know	no hospital admission	No	No	Married/Living with partner	1	3	2	5	3	3	3	1	2	1	1	1	1	3	2	2	1	1	1
2007-2008	Robust	Assumed alive		69	Other Hispanic	4.64	Covered by health insurance	Overweight	MET < 600	Yes	No	No	High/Recommended	Refused/dont know	no hospital admission	No	No	Married/Living with partner	1	2	3	5	3	3	3	1	0	2	1	3	1	2	2	2	1	1	3
2007-2008	Pre-frail	Assumed alive		65	Non-Hispanic White	5.00	Covered by health insurance	Obese	MET < 600	No	No	No	High/Recommended	Refused/dont know	<=3 times	No	No	Widowed/Divorced/Separated	1	2	3	5	2	3	3	1	2	2	1	1	1	1	2	1	2	1	1
2007-2008	Pre-frail	Assumed alive		70	Non-Hispanic White	5.00	Covered by health insurance	Overweight	MET>=600	Yes	No	No	Lower	Refused/dont know	no hospital admission	No	No	Married/Living with partner	1	2	3	5	2	3	2	2	2	2	1	3	1	3	2	2	2	2	2
2007-2008	Robust	Assumed alive		68	Non-Hispanic White	5.00	Covered by health insurance	Overweight	MET>=600	No	No	No	High/Recommended	Refused/dont know	<=3 times	No	No	Married/Living with partner	1	2	3	5	3	3	3	1	2	2	1	1	1	3	2	2	2	2	1
2007-2008	Robust	Assumed alive		74	Non-Hispanic White	1.83	Covered by health insurance	Normal	MET < 600	Yes	No	No	High/Recommended	Refused/dont know	no hospital admission	No	No	Married/Living with partner	1	2	3	4	2	3	3	1	2	2	1	1	1	3	1	2	2	2	2
2007-2008	Robust	Assumed alive		65	Non-Hispanic White		Covered by health insurance	Overweight	MET>=600	No	No	No	High/Recommended	Refused/dont know	no hospital admission	No	No	Married/Living with partner	1	2	3	3	3	3	3	1	2	2	1	1	1	3	2	2	1	2	2
2007-2008	Robust	Assumed alive		73	Non-Hispanic Black	4.29	Covered by health insurance	Overweight	MET>=600	No	No	No	High/Recommended	Refused/dont know	no hospital admission	No	No	Married/Living with partner	1	2	3	5	3	2	3	2	2	2	1	1	1	3	2	1	1	2	1
2007-2008	Robust	Assumed alive		79	Non-Hispanic White	2.50	Covered by health insurance	Overweight	MET>=600	Yes	No	No	High/Recommended	Refused/dont know	no hospital admission	No	No	Married/Living with partner	1	2	3	3	3	3	3	1	2	2	1	3	1	1	2	2	2	2	3
2007-2008	Robust	Assumed alive		77	Non-Hispanic White	1.79	Covered by health insurance	Normal	MET>=600	Yes	No	No	Lower	Refused/dont know	no hospital admission	No	No	Married/Living with partner	1	2	3	4	2	2	3	1	2	2	1	1	1	3	0	2	2	2	2
2007-2008	Robust	Assumed deceased	006	76	Non-Hispanic White	0.93	Covered by health insurance	Obese	MET < 600	No	No	No	Lower	Refused/dont know	no hospital admission	No	No	Never married	1	2	3	1	2	2	2	2	2	2	1	1	1	3	2	2	2	2	1
2007-2008	Robust	Assumed alive		78	Non-Hispanic White	3.85	Covered by health insurance	Overweight	MET < 600	No	No	No	Lower	Refused/dont know	<=3 times	No	No	Widowed/Divorced/Separated	1	2	3	5	2	3	3	2	2	2	1	1	3	1	2	2	2	2	2
2007-2008	Pre-frail	Assumed alive		75	Non-Hispanic White	1.92	Covered by health insurance	Overweight	MET>=600	Yes	No	No	Lower	Refused/dont know	no hospital admission	No	No	Widowed/Divorced/Separated	1	2	3	1	2	2	3	2	2	2	1	3	1	2	2	2	2	2	2
2007-2008	Frail	Assumed deceased	010	74	Mexican American	1.18	Not covered by health insurance	Obese	MET < 600	Yes	No	No	High/Recommended	Refused/dont know	no hospital admission	No	No	Widowed/Divorced/Separated	1	2	3	1	3	3	3	1	0	2	1	1	1	3	2	2	2	2	3
2007-2008	Pre-frail	Assumed alive		65	Other Hispanic	1.27	Covered by health insurance	Overweight	MET>=600	Yes	No	No	Lower	Refused/dont know	no hospital admission	No	No	Married/Living with partner	1	3	3	1	2	2	2	1	2	2	1	1	1	1	2	2	1	1	3
2007-2008	Pre-frail	Assumed alive		76	Non-Hispanic White	0.94	Covered by health insurance	Normal	MET < 600	Yes	No	No	High/Recommended	Refused/dont know	no hospital admission	No	No	Married/Living with partner	1	2	3	1	3	3	3	1	2	2	1	1	1	3	2	1	1	2	3
2007-2008	Pre-frail	Assumed alive		65	Non-Hispanic Black	0.97	Covered by health insurance	Overweight	MET>=600	Yes	No	No	High/Recommended	Refused/dont know	no hospital admission	No	No	Widowed/Divorced/Separated	1	2	3	4	2	2	2	2	0	2	1	1	1	1	2	2	2	2	2
2007-2008	Robust	Assumed alive		80	Non-Hispanic White	1.24	Covered by health insurance	Normal	MET>=600	Yes	No	No	Lower	Refused/dont know	no hospital admission	No	No	Married/Living with partner	1	3	2	1	2	2	2	2	2	2	1	1	1	1	2	2	1	2	3
2007-2008	Robust	Assumed alive		73	Non-Hispanic White	5.00	Covered by health insurance	Obese	MET>=600	Yes	No	No	Lower	Refused/dont know	no hospital admission	No	No	Married/Living with partner	1	2	3	2	3	3	2	2	2	2	1	3	1	3	2	2	1	2	2
2007-2008	Robust	Assumed alive		77	Non-Hispanic White	1.14	Covered by health insurance	Overweight	MET>=600	No	No	No	High/Recommended	Refused/dont know	no hospital admission	No	No	Married/Living with partner	1	3	3	4	3	3	3	1	2	2	1	1	1	3	2	1	1	2	1
2007-2008	Robust	Assumed alive		80	Non-Hispanic White	2.78	Covered by health insurance	Normal	MET < 600	Yes	No	No	High/Recommended	Refused/dont know	no hospital admission	No	No	Married/Living with partner	1	2	3	5	2	3	3	1	2	2	1	3	1	3	2	2	2	2	1
2007-2008	Pre-frail	Assumed alive		72	Non-Hispanic Black	1.30	Covered by health insurance	Underweight	MET>=600	Yes	No	No	High/Recommended	Refused/dont know	no hospital admission	No	No	Widowed/Divorced/Separated	1	1	3	2	3	3	3	1	1	2	1	1	3	1	2	2	2	2	2
2007-2008	Robust	Assumed alive		68	Other Hispanic	1.90	Covered by health insurance	Overweight	MET>=600	No	No	No	Lower	Refused/dont know	no hospital admission	No	No	Married/Living with partner	1	3	3	1	2	3	3	1	2	2	1	1	1	1	2	2	2	2	3
2007-2008	Pre-frail	Assumed alive		80	Non-Hispanic White		Covered by health insurance	Obese	MET < 600	No	No	No	Lower	Refused/dont know	<=3 times	No	No	Married/Living with partner	1	2	3	5	2	2	2	2	2	2	1	1	1	3	2	2	1	2	3
2007-2008	Robust	Assumed alive		66	Mexican American	2.98	Covered by health insurance	Overweight	MET < 600	No	No	Yes	Lower	Refused/dont know	no hospital admission	No	No	Never married	1	2	3	4	2	2	3	1	2	2	1	1	1	3	0	2	1	1	3
2007-2008	Robust	Assumed alive		74	Mexican American	1.66	Covered by health insurance	Obese	MET < 600	No	No	No	Lower	Refused/dont know	no hospital admission	No	No	Married/Living with partner	1	3	3	1	2	2	2	2	2	2	1	1	1	3	2	2	2	2	3
2007-2008	Robust	Assumed alive		72	Non-Hispanic White	4.38	Covered by health insurance	Overweight	MET>=600	No	No	No	High/Recommended	Refused/dont know	no hospital admission	No	No	Widowed/Divorced/Separated	1	2	3	3	3	3	3	2	2	2	1	1	1	1	2	2	2	2	3
2007-2008	Robust	Assumed alive		74	Non-Hispanic White	2.50	Covered by health insurance	Obese	MET>=600	Yes	No	No	High/Recommended	Refused/dont know	no hospital admission	No	No	Married/Living with partner	1	2	3	4	2	3	3	1	2	2	1	3	3	3	2	0	0	2	3
2007-2008	Robust	Assumed alive		70	Non-Hispanic Black	1.46	Covered by health insurance	Underweight	MET>=600	Yes	No	No	High/Recommended	Refused/dont know	no hospital admission	No	Refused/dont know	Never married	1	2	3	1	3	3	3	1	1	2	1	1	1	1	0	2	2	1	2
2007-2008	Pre-frail	Assumed alive		70	Non-Hispanic White	2.29	Covered by health insurance	Normal	MET < 600	Yes	No	No	High/Recommended	Refused/dont know	no hospital admission	No	No	Married/Living with partner	1	2	2	3	3	3	3	1	1	1	1	1	1	1	2	2	2	2	2
2007-2008	Robust	Assumed alive		71	Non-Hispanic White	1.75	Covered by health insurance	Overweight	MET>=600	No	No	No	High/Recommended	Refused/dont know	no hospital admission	No	No	Married/Living with partner	1	3	3	3	2	3	3	1	2	2	1	3	1	3	2	1	2	2	3
2007-2008	Pre-frail	Assumed alive		73	Non-Hispanic White	2.27	Covered by health insurance	Overweight	MET < 600	Yes	No	No	Lower	Refused/dont know	no hospital admission	No	No	Married/Living with partner	1	2	3	5	2	3	3	1	2	2	1	1	1	3	2	2	2	2	3
2007-2008	Robust	Assumed alive		79	Non-Hispanic White	1.31	Covered by health insurance	Obese	MET < 600	Yes	No	Yes	Lower	Refused/dont know	no hospital admission	No	No	Married/Living with partner	1	2	3	2	2	3	3	1	2	2	1	1	1	2	2	2	2	2	1
2007-2008	Robust	Assumed alive		72	Non-Hispanic Black	3.41	Covered by health insurance	Overweight	MET>=600	Yes	No	No	Lower	Refused/dont know	no hospital admission	No	No	Married/Living with partner	1	2	3	5	2	2	2	2	2	2	1	1	1	3	2	2	2	2	2
2007-2008	Robust	Assumed alive		75	Non-Hispanic White	1.14	Covered by health insurance	Overweight	MET < 600	Yes	No	No	High/Recommended	Refused/dont know	<=3 times	No	No	Married/Living with partner	1	2	3	1	3	3	3	1	2	2	1	1	1	3	2	2	2	2	3
2007-2008	Frail	Assumed alive		75	Non-Hispanic Black	5.00	Covered by health insurance	Overweight	MET>=600	Yes	No	No	High/Recommended	Refused/dont know	no hospital admission	No	No	Widowed/Divorced/Separated	1	3	3	5	3	3	3	2	2	2	1	1	1	1	2	0	1	2	2
2007-2008	Robust	Assumed alive		80	Mexican American	2.26	Covered by health insurance	Normal	MET>=600	Yes	No	No	High/Recommended	Refused/dont know	no hospital admission	No	No	Married/Living with partner	1	3	3	1	3	3	3	1	2	2	1	1	1	3	2	2	2	2	3
2007-2008	Pre-frail	Assumed deceased	002	77	Non-Hispanic White	1.89	Covered by health insurance	Normal	MET>=600	Yes	No	Yes	High/Recommended	Refused/dont know	no hospital admission	No	No	Married/Living with partner	1	2	3	1	3	3	3	1	0	2	1	3	1	1	2	2	2	2	2
2007-2008	Pre-frail	Assumed deceased	002	68	Non-Hispanic White	0.87	Covered by health insurance	Normal	MET>=600	Yes	No	Yes	High/Recommended	Refused/dont know	no hospital admission	No	No	Widowed/Divorced/Separated	1	2	3	2	3	3	3	1	2	1	1	1	1	1	2	2	2	2	2
2007-2008	Robust	Assumed alive		71	Non-Hispanic White	3.93	Covered by health insurance	Normal	MET>=600	Yes	No	No	High/Recommended	Refused/dont know	no hospital admission	No	No	Widowed/Divorced/Separated	1	2	3	4	3	3	3	1	2	2	1	1	1	3	0	2	1	2	3
2007-2008	Frail	Assumed alive		78	Non-Hispanic White	2.56	Covered by health insurance	Overweight	MET < 600	Yes	No	No	Lower	Refused/dont know	no hospital admission	No	No	Married/Living with partner	1	2	3	3	2	3	2	1	2	2	1	1	1	1	2	2	1	2	3
2007-2008	Robust	Assumed alive		80	Non-Hispanic White	1.49	Covered by health insurance	Overweight	MET>=600	No	No	Yes	Lower	Refused/dont know	no hospital admission	No	No	Married/Living with partner	1	3	2	3	2	3	2	1	2	2	1	1	1	3	2	2	2	2	2
2007-2008	Pre-frail	Assumed deceased	010	79	Non-Hispanic White	1.43	Covered by health insurance	Overweight	MET < 600	Yes	Yes	No	Lower	Refused/dont know	<=3 times	No	No	Married/Living with partner	1	3	3	1	2	3	3	1	2	2	1	1	1	3	2	2	1	2	2
2007-2008	Pre-frail	Assumed alive		67	Non-Hispanic White		Covered by health insurance	Obese	MET>=600	Yes	No	No	High/Recommended	Refused/dont know	no hospital admission	No	No	Married/Living with partner	1	2	2	4	2	3	3	1	0	2	1	1	3	3	2	2	1	1	2
2007-2008	Robust	Assumed alive		70	Non-Hispanic White	4.67	Covered by health insurance	Overweight	MET>=600	Yes	No	Yes	High/Recommended	Refused/dont know	<=3 times	No	No	Married/Living with partner	1	2	3	4	3	3	3	1	2	2	1	3	1	3	2	2	1	2	1
2007-2008	Pre-frail	Assumed alive		75	Non-Hispanic White	2.19	Covered by health insurance	Overweight	MET < 600	No	No	Yes	Lower	Refused/dont know	<=3 times	No	No	Married/Living with partner	1	2	3	4	2	3	2	2	2	2	1	1	1	2	2	2	2	2	3
2007-2008	Pre-frail	Assumed alive		80	Other Race	0.61	Covered by health insurance	Normal	MET>=600	No	No	No	missing	Refused/dont know	no hospital admission	No	No	Married/Living with partner	1	3	0	4	0	0	0	0	2	2	1	1	1	1	2	2	2	2	2
2007-2008	Pre-frail	Assumed alive		80	Non-Hispanic White	5.00	Covered by health insurance	Obese	MET < 600	No	No	Yes	High/Recommended	Refused/dont know	no hospital admission	No	No	Married/Living with partner	1	3	3	3	3	3	3	1	1	2	1	3	1	1	2	2	2	2	1
2007-2008	Robust	Assumed deceased	002	69	Non-Hispanic Black	1.43	Covered by health insurance	Obese	MET>=600	Yes	No	No	High/Recommended	Refused/dont know	no hospital admission	No	No	Widowed/Divorced/Separated	1	3	0	1	2	3	3	1	0	0	1	1	1	3	2	2	1	2	3
2007-2008	Robust	Assumed alive		69	Other Race	2.92	Covered by health insurance	Normal	MET>=600	Yes	No	No	High/Recommended	Refused/dont know	no hospital admission	No	No	Married/Living with partner	1	3	3	4	2	3	3	2	2	2	3	1	1	3	2	2	2	2	1
2007-2008	Robust	Assumed alive		75	Non-Hispanic White	0.53	Covered by health insurance	Obese	MET < 600	Yes	No	No	missing	Refused/dont know	no hospital admission	No	No	Married/Living with partner	1	2	3	3	0	0	0	0	2	2	1	1	1	3	2	2	2	2	3
2007-2008	Robust	Assumed alive		80	Non-Hispanic White	4.02	Covered by health insurance	Overweight	MET < 600	No	No	No	High/Recommended	Refused/dont know	no hospital admission	No	No	Married/Living with partner	1	3	3	3	3	3	3	1	2	2	1	3	1	1	2	2	2	2	2
2007-2008	Robust	Assumed alive		75	Non-Hispanic White	1.79	Covered by health insurance	Obese	MET < 600	Yes	No	No	High/Recommended	Refused/dont know	no hospital admission	No	No	Married/Living with partner	1	2	3	3	3	3	3	1	2	2	1	3	1	1	2	2	2	2	3
2007-2008	Robust	Assumed alive		70	Non-Hispanic White	2.22	Covered by health insurance	Overweight	MET>=600	Yes	No	Yes	High/Recommended	Refused/dont know	no hospital admission	No	No	Never married	1	2	3	2	3	2	3	1	2	2	1	1	1	3	2	2	2	2	1
2007-2008	Pre-frail	Assumed alive		78	Non-Hispanic Black	1.77	Covered by health insurance	Normal	MET>=600	No	No	No	Lower	Refused/dont know	no hospital admission	No	No	Widowed/Divorced/Separated	1	2	3	5	2	3	3	1	2	2	1	1	1	1	2	2	2	1	3
2007-2008	Robust	Assumed alive		68	Non-Hispanic White	1.10	Covered by health insurance	Normal	MET>=600	Yes	No	No	High/Recommended	Refused/dont know	no hospital admission	Yes	No	Married/Living with partner	1	3	3	2	3	3	3	1	2	2	1	3	1	3	2	2	2	1	3
2007-2008	Robust	Assumed alive		67	Non-Hispanic Black		Covered by health insurance	Obese	MET < 600	Yes	No	No	Lower	Refused/dont know	no hospital admission	No	No	Married/Living with partner	1	3	2	2	3	2	3	2	2	1	1	1	1	1	2	1	1	1	1
2007-2008	Robust	Assumed alive		74	Non-Hispanic Black	2.36	Covered by health insurance	Overweight	MET < 600	No	No	No	High/Recommended	Refused/dont know	no hospital admission	No	No	Married/Living with partner	1	2	3	4	3	3	3	1	1	2	1	1	1	1	2	2	2	2	2
2007-2008	Robust	Assumed alive		69	Non-Hispanic White	5.00	Covered by health insurance	Overweight	MET>=600	Yes	No	No	High/Recommended	Refused/dont know	no hospital admission	No	No	Married/Living with partner	1	2	3	5	3	3	3	1	2	2	1	1	1	3	2	2	1	2	2
2007-2008	Robust	Assumed alive		77	Non-Hispanic White		Covered by health insurance	Overweight	MET>=600	No	No	No	Lower	Refused/dont know	no hospital admission	No	No	Married/Living with partner	1	2	2	3	2	3	3	1	2	2	1	1	1	3	2	2	2	2	1
2007-2008	Robust	Assumed alive		78	Other Hispanic		Covered by health insurance	Normal	MET>=600	No	No	No	Lower	Refused/dont know	no hospital admission	No	No	Married/Living with partner	1	2	3	5	2	2	3	2	2	2	1	1	1	3	1	2	2	2	3
2007-2008	Pre-frail	Assumed alive		66	Other Race	2.35	Covered by health insurance	Normal	MET>=600	No	No	No	High/Recommended	Refused/dont know	no hospital admission	No	No	Married/Living with partner	1	3	3	5	3	3	3	2	2	2	1	1	3	3	2	2	2	2	1
2007-2008	Robust	Assumed alive		80	Non-Hispanic White	2.67	Covered by health insurance	Overweight	MET>=600	Yes	No	No	High/Recommended	Refused/dont know	no hospital admission	No	No	Married/Living with partner	1	2	3	5	3	3	3	1	2	2	1	1	1	3	2	2	1	2	3
2007-2008	Robust	Assumed alive		78	Non-Hispanic White	5.00	Covered by health insurance	Obese	MET < 600	Yes	No	No	High/Recommended	Refused/dont know	no hospital admission	No	No	Married/Living with partner	1	2	3	5	3	3	3	1	2	2	1	3	1	3	2	2	2	2	3
2007-2008	Robust	Assumed alive		80	Non-Hispanic White	1.96	Covered by health insurance	Obese	MET>=600	Yes	No	No	Lower	Refused/dont know	no hospital admission	No	No	Widowed/Divorced/Separated	1	2	3	3	2	3	3	1	2	2	1	1	1	3	2	2	2	2	2
2007-2008	Pre-frail	Assumed alive		66	Other Hispanic		Not covered by health insurance	Overweight	MET>=600	Yes	No	No	Lower	Refused/dont know	no hospital admission	Yes	No	Married/Living with partner	1	2	3	1	2	2	3	1	2	2	1	3	1	1	2	1	2	2	2
2007-2008	Pre-frail	Assumed alive		74	Non-Hispanic White	2.78	Covered by health insurance	Obese	MET < 600	Yes	No	No	High/Recommended	Refused/dont know	<=3 times	No	No	Married/Living with partner	1	2	2	5	3	3	3	2	2	2	3	1	1	3	2	2	2	2	3
2007-2008	Robust	Assumed alive		79	Non-Hispanic White	1.43	Covered by health insurance	Overweight	MET>=600	No	No	Yes	High/Recommended	Refused/dont know	no hospital admission	No	No	Married/Living with partner	1	2	3	1	3	3	3	1	2	2	1	1	1	2	2	2	2	1	3
2007-2008	Robust	Assumed alive		69	Non-Hispanic Black	5.00	Covered by health insurance	Obese	MET>=600	Yes	No	No	Lower	Refused/dont know	no hospital admission	No	No	Never married	1	2	3	4	2	3	3	2	2	2	1	1	1	1	2	2	1	2	3
2007-2008	Robust	Assumed alive		80	Non-Hispanic White	1.75	Covered by health insurance	Obese	MET < 600	Yes	No	No	High/Recommended	Refused/dont know	no hospital admission	No	No	Married/Living with partner	1	2	3	1	3	2	3	1	2	2	1	1	1	3	2	2	2	2	3
2007-2008	Robust	Assumed alive		72	Other Hispanic		Covered by health insurance	Overweight	MET < 600	No	No	No	High/Recommended	Refused/dont know	no hospital admission	No	No	Married/Living with partner	1	2	3	4	3	3	2	2	0	2	1	1	1	1	2	2	1	1	3
2007-2008	Robust	Assumed alive		70	Other Hispanic	2.88	Covered by health insurance	Normal	MET < 600	No	No	No	High/Recommended	Refused/dont know	no hospital admission	No	No	Married/Living with partner	1	2	3	1	3	3	3	2	2	2	1	3	1	1	2	2	2	1	2
2007-2008	Robust	Assumed alive		66	Non-Hispanic Black	0.88	Covered by health insurance	Normal	MET < 600	Yes	No	Yes	High/Recommended	Refused/dont know	no hospital admission	No	No	Widowed/Divorced/Separated	1	2	0	4	3	3	3	1	0	0	1	1	1	3	0	2	2	2	2
2007-2008	Pre-frail	Assumed alive		80	Non-Hispanic White	5.00	Covered by health insurance	Overweight	MET>=600	No	No	No	High/Recommended	Refused/dont know	<=3 times	No	No	Married/Living with partner	1	2	3	5	3	3	3	1	2	2	1	3	1	2	2	2	2	2	3
2007-2008	Robust	Assumed alive		73	Non-Hispanic White		Covered by health insurance	Obese	MET>=600	No	No	Yes	High/Recommended	Refused/dont know	no hospital admission	No	No	Married/Living with partner	1	3	3	3	3	3	3	1	2	2	1	1	1	3	2	1	1	2	3
2007-2008	Pre-frail	Assumed deceased	010	80	Non-Hispanic White		Covered by health insurance	Overweight	MET < 600	Yes	No	Yes	Lower	Refused/dont know	no hospital admission	Yes	No	Married/Living with partner	1	2	3	1	2	2	2	2	1	2	1	1	1	1	2	2	2	2	2
2007-2008	Robust	Assumed alive		74	Non-Hispanic White		Covered by health insurance	Overweight	MET>=600	Yes	No	No	High/Recommended	Refused/dont know	no hospital admission	No	No	Married/Living with partner	1	2	3	3	3	3	3	1	2	2	1	1	1	1	0	1	2	2	1
2007-2008	Robust	Assumed alive		72	Non-Hispanic Black	5.00	Covered by health insurance	Obese	MET>=600	No	No	No	Lower	Refused/dont know	no hospital admission	No	No	Married/Living with partner	1	3	0	5	2	2	3	2	0	0	1	1	1	3	2	2	1	2	3
2007-2008	Pre-frail	Assumed alive		80	Non-Hispanic White	3.39	Covered by health insurance	Normal	MET>=600	No	No	No	High/Recommended	Refused/dont know	no hospital admission	No	No	Married/Living with partner	1	3	3	4	3	2	3	1	1	2	1	1	1	1	2	2	2	2	1
2007-2008	Robust	Assumed alive		68	Non-Hispanic White	5.00	Covered by health insurance	Overweight	MET < 600	Yes	No	Yes	High/Recommended	Refused/dont know	no hospital admission	No	No	Married/Living with partner	1	2	3	4	2	3	3	1	2	2	1	1	1	3	2	2	1	2	3
2007-2008	Pre-frail	Assumed deceased	002	80	Non-Hispanic White	1.75	Covered by health insurance	Overweight	MET>=600	Yes	No	No	High/Recommended	Refused/dont know	no hospital admission	No	No	Married/Living with partner	1	2	3	4	2	3	3	1	2	2	1	3	1	3	2	2	2	2	3
2007-2008	Pre-frail	Assumed alive		78	Non-Hispanic White	3.57	Covered by health insurance	Overweight	MET < 600	Yes	No	No	Lower	Refused/dont know	<=3 times	No	No	Married/Living with partner	1	2	3	4	2	3	3	1	0	1	1	1	1	3	2	2	2	2	3
2007-2008	Pre-frail	Assumed alive		67	Other Hispanic	3.29	Covered by health insurance	Normal	MET>=600	Yes	No	Yes	High/Recommended	Refused/dont know	<=3 times	No	No	Married/Living with partner	1	2	3	4	3	3	3	1	0	2	1	3	1	1	2	2	2	2	2
2007-2008	Robust	Assumed alive		80	Other Race	1.07	Covered by health insurance	Normal	MET < 600	Yes	No	No	High/Recommended	Refused/dont know	no hospital admission	No	No	Married/Living with partner	1	2	0	5	3	3	3	2	0	0	1	1	1	3	2	2	1	1	2
2007-2008	Pre-frail	Assumed alive		69	Non-Hispanic White	2.42	Covered by health insurance	Obese	MET>=600	Yes	No	No	High/Recommended	Refused/dont know	no hospital admission	No	No	Married/Living with partner	1	2	3	3	3	3	3	1	2	2	1	1	1	3	2	2	2	2	3
2007-2008	Robust	Assumed alive		80	Other Hispanic	1.06	Covered by health insurance	Normal	MET>=600	Yes	No	No	High/Recommended	Refused/dont know	no hospital admission	No	No	Married/Living with partner	1	2	2	4	3	2	3	1	2	2	1	3	1	2	2	2	2	2	3
2007-2008	Robust	Assumed alive		80	Mexican American	1.73	Covered by health insurance	Normal	MET>=600	No	No	No	Lower	Refused/dont know	no hospital admission	No	No	Widowed/Divorced/Separated	1	3	3	4	2	2	3	1	1	2	1	1	1	3	2	2	2	1	3
2007-2008	Robust	Assumed alive		80	Non-Hispanic White	2.60	Covered by health insurance	Obese	MET>=600	No	No	No	Lower	Refused/dont know	no hospital admission	No	No	Widowed/Divorced/Separated	1	2	3	3	2	3	3	1	2	1	1	1	1	1	2	2	2	2	3
2007-2008	Robust	Assumed alive		71	Non-Hispanic White	2.14	Covered by health insurance	Obese	MET>=600	Yes	No	No	High/Recommended	Refused/dont know	no hospital admission	No	No	Married/Living with partner	1	2	3	3	2	3	3	1	2	2	1	3	1	3	1	2	2	2	1
2007-2008	Robust	Assumed alive		65	Non-Hispanic Black	1.42	Covered by health insurance	Overweight	MET < 600	Yes	No	No	Lower	Refused/dont know	no hospital admission	No	No	Married/Living with partner	1	2	3	2	2	3	3	2	2	2	1	1	1	2	1	2	1	2	3
2007-2008	Pre-frail	Assumed alive		79	Non-Hispanic White	1.61	Covered by health insurance	Overweight	MET>=600	Yes	No	No	High/Recommended	Refused/dont know	no hospital admission	No	No	Married/Living with partner	1	2	3	1	3	3	3	1	2	2	1	3	1	1	2	2	2	2	3
2007-2008	Robust	Assumed alive		66	Non-Hispanic White	5.00	Covered by health insurance	Overweight	MET>=600	Yes	No	No	High/Recommended	Refused/dont know	no hospital admission	No	No	Married/Living with partner	1	2	3	5	2	3	3	1	2	2	1	3	1	1	2	2	1	2	3
2007-2008	Robust	Assumed alive		72	Non-Hispanic Black	3.07	Covered by health insurance	Overweight	MET>=600	No	No	No	Lower	Refused/dont know	no hospital admission	No	No	Married/Living with partner	1	3	3	2	2	3	2	2	2	2	1	1	1	3	2	2	2	2	3
2007-2008	Robust	Assumed alive		67	Mexican American	1.84	Not covered by health insurance	Normal	MET>=600	Yes	No	No	High/Recommended	Refused/dont know	no hospital admission	No	No	Married/Living with partner	1	2	3	1	3	3	3	1	2	2	1	1	3	1	2	1	2	1	1
2007-2008	Pre-frail	Assumed alive		80	Non-Hispanic White	1.23	Covered by health insurance	Overweight	MET>=600	Yes	No	No	Lower	Refused/dont know	no hospital admission	No	No	Widowed/Divorced/Separated	1	3	2	2	2	3	2	2	2	2	1	1	1	3	2	2	2	2	3
2007-2008	Robust	Assumed alive		66	Non-Hispanic White		Covered by health insurance	Overweight	MET>=600	No	No	No	High/Recommended	Refused/dont know	<=3 times	No	No	Married/Living with partner	1	3	3	5	3	3	3	1	2	2	1	3	1	3	2	2	2	2	3
2007-2008	Frail	Assumed alive		80	Non-Hispanic White	2.14	Covered by health insurance	Obese	MET < 600	Yes	No	No	High/Recommended	Refused/dont know	no hospital admission	No	No	Married/Living with partner	1	2	2	1	3	3	3	1	2	2	1	1	1	1	2	2	1	2	1
2007-2008	Pre-frail	Assumed alive		66	Non-Hispanic Black	3.21	Covered by health insurance	Overweight	MET>=600	Yes	No	No	Lower	Refused/dont know	no hospital admission	No	No	Married/Living with partner	1	2	3	4	2	3	3	1	1	2	1	1	1	1	2	2	1	1	2
2007-2008	Robust	Assumed alive		76	Mexican American	1.02	Covered by health insurance	Obese	MET < 600	Yes	No	No	Lower	Refused/dont know	no hospital admission	No	No	Married/Living with partner	1	2	3	1	2	3	3	1	2	2	1	1	3	3	2	2	1	2	1
2007-2008	Robust	Assumed alive		71	Non-Hispanic White	4.29	Covered by health insurance	Obese	MET>=600	No	No	No	Lower	Refused/dont know	no hospital admission	No	No	Widowed/Divorced/Separated	1	3	3	5	2	2	2	2	1	2	1	1	1	3	2	2	1	2	3
2007-2008	Pre-frail	Assumed alive		76	Non-Hispanic White		Covered by health insurance	Overweight	MET>=600	Yes	No	No	Lower	Refused/dont know	<=3 times	Yes	No	Married/Living with partner	1	3	3	3	3	3	2	2	2	2	1	1	1	3	2	2	2	2	3
2007-2008	Robust	Assumed alive		80	Non-Hispanic White	2.12	Covered by health insurance	Overweight	MET>=600	No	No	Yes	Lower	Refused/dont know	no hospital admission	No	No	Widowed/Divorced/Separated	1	2	3	2	2	3	3	1	2	2	1	1	1	3	2	2	2	2	3
2007-2008	Pre-frail	Assumed alive		79	Non-Hispanic Black	1.10	Covered by health insurance	Overweight	MET < 600	No	No	No	Lower	Refused/dont know	no hospital admission	No	No	Widowed/Divorced/Separated	1	3	2	1	2	2	2	1	1	2	1	1	1	3	2	2	2	2	3
2007-2008	Robust	Assumed deceased	002	80	Non-Hispanic White	5.00	Covered by health insurance	Overweight	MET>=600	No	No	No	High/Recommended	Refused/dont know	no hospital admission	No	No	Widowed/Divorced/Separated	1	2	3	3	2	3	3	1	2	2	1	3	1	3	0	2	2	2	3
2007-2008	Robust	Assumed alive		79	Mexican American		Covered by health insurance	Normal	MET < 600	No	No	No	High/Recommended	Refused/dont know	no hospital admission	No	No	Married/Living with partner	1	2	2	1	3	3	3	1	0	2	1	1	1	3	2	2	2	2	3
2007-2008	Robust	Assumed deceased	003	80	Non-Hispanic White	5.00	Covered by health insurance	Normal	MET < 600	Yes	No	No	Lower	Refused/dont know	no hospital admission	No	No	Married/Living with partner	1	2	3	5	2	2	3	2	2	2	1	3	1	2	2	2	2	2	3
2007-2008	Robust	Assumed alive		80	Non-Hispanic White	3.37	Covered by health insurance	Overweight	MET < 600	No	No	No	High/Recommended	Refused/dont know	no hospital admission	No	No	Widowed/Divorced/Separated	1	2	3	3	2	3	3	1	2	2	1	1	1	3	2	2	2	2	3
2007-2008	Pre-frail	Assumed alive		69	Non-Hispanic Black		Covered by health insurance	Normal	MET < 600	No	No	No	High/Recommended	Refused/dont know	no hospital admission	No	No	Widowed/Divorced/Separated	1	3	3	4	3	3	3	1	0	2	1	1	1	3	2	2	1	2	2
2007-2008	Robust	Assumed alive		74	Non-Hispanic White	5.00	Covered by health insurance	Normal	MET>=600	Yes	No	No	High/Recommended	Refused/dont know	no hospital admission	No	No	Married/Living with partner	1	2	3	5	3	3	3	2	2	2	1	1	1	3	1	1	2	2	1
2007-2008	Robust	Assumed deceased	002	71	Other Hispanic	0.40	Not covered by health insurance	Obese	MET>=600	No	No	No	Lower	Refused/dont know	no hospital admission	No	No	Widowed/Divorced/Separated	1	2	3	1	2	3	2	2	2	2	1	1	1	1	2	1	2	2	1
2007-2008	Pre-frail	Assumed alive		68	Non-Hispanic White	4.38	Covered by health insurance	Overweight	MET>=600	Yes	No	No	High/Recommended	Refused/dont know	no hospital admission	No	No	Married/Living with partner	1	2	3	5	3	3	3	1	2	2	1	3	1	1	2	2	2	2	2
2007-2008	Pre-frail	Assumed alive		69	Non-Hispanic White	2.86	Covered by health insurance	Overweight	MET < 600	No	No	No	High/Recommended	Refused/dont know	no hospital admission	No	No	Married/Living with partner	1	3	3	3	3	3	3	2	2	2	1	1	1	3	2	2	1	2	3
2007-2008	Robust	Assumed alive		80	Non-Hispanic White	2.55	Covered by health insurance	Normal	MET < 600	Yes	No	No	High/Recommended	Refused/dont know	<=3 times	No	No	Married/Living with partner	1	2	3	3	2	3	3	1	2	2	1	1	1	1	2	2	1	2	3
2007-2008	Pre-frail	Assumed deceased	001	76	Non-Hispanic White	1.20	Covered by health insurance	Overweight	MET < 600	Yes	No	No	High/Recommended	Refused/dont know	<=3 times	No	No	Widowed/Divorced/Separated	1	2	3	2	2	3	3	1	2	2	1	1	1	1	2	0	0	0	3
2007-2008	Robust	Assumed alive		79	Non-Hispanic White	1.18	Covered by health insurance	Normal	MET>=600	No	No	No	High/Recommended	Refused/dont know	no hospital admission	No	No	Widowed/Divorced/Separated	1	2	3	1	2	3	3	1	2	1	1	1	1	3	0	0	0	0	2
2007-2008	Pre-frail	Assumed alive		77	Non-Hispanic White	1.96	Covered by health insurance	Overweight	MET < 600	No	No	No	Lower	Refused/dont know	no hospital admission	Yes	No	Never married	1	2	2	5	2	2	3	1	2	2	1	1	3	1	2	2	1	2	3
2007-2008	Robust	Assumed alive		80	Non-Hispanic White	1.61	Covered by health insurance	Overweight	MET>=600	No	No	No	High/Recommended	Refused/dont know	no hospital admission	No	No	Married/Living with partner	1	2	3	5	2	3	3	1	2	2	1	1	1	1	2	2	2	2	3
2007-2008	Pre-frail	Assumed alive		68	Non-Hispanic White	5.00	Covered by health insurance	Normal	MET>=600	Yes	No	No	High/Recommended	Refused/dont know	no hospital admission	No	Yes	Widowed/Divorced/Separated	1	2	3	5	3	3	3	1	2	2	1	1	3	3	2	2	2	2	3
2007-2008	Robust	Assumed alive		80	Non-Hispanic White	1.31	Covered by health insurance	Overweight	MET>=600	Yes	No	No	Lower	Refused/dont know	no hospital admission	No	No	Married/Living with partner	1	2	3	1	2	3	3	2	2	2	1	1	1	1	2	2	2	2	1
2007-2008	Robust	Assumed alive		74	Non-Hispanic White	1.21	Covered by health insurance	Overweight	MET < 600	Yes	No	No	High/Recommended	Refused/dont know	no hospital admission	No	No	Married/Living with partner	1	2	0	1	3	3	3	1	0	0	1	1	1	3	2	2	1	2	3
2007-2008	Pre-frail	Assumed deceased	002	71	Mexican American		Covered by health insurance	Obese	MET < 600	Yes	No	No	High/Recommended	Refused/dont know	<=3 times	No	Yes	Married/Living with partner	1	2	3	1	3	3	3	1	0	2	1	3	1	3	2	2	2	2	3
2007-2008	Robust	Assumed alive		79	Non-Hispanic White	5.00	Covered by health insurance	Obese	MET>=600	No	No	Yes	High/Recommended	Refused/dont know	<=3 times	No	No	Widowed/Divorced/Separated	1	2	3	4	2	3	3	1	0	2	1	1	1	1	2	2	1	1	3
2007-2008	Robust	Assumed alive		80	Non-Hispanic White	2.14	Covered by health insurance	Normal	MET>=600	Yes	No	No	High/Recommended	Refused/dont know	no hospital admission	No	No	Married/Living with partner	1	2	3	4	3	3	3	1	2	2	1	3	1	3	2	1	1	2	3
2007-2008	Robust	Assumed alive		80	Non-Hispanic White	1.16	Covered by health insurance	Normal	MET>=600	No	No	No	High/Recommended	Refused/dont know	no hospital admission	No	No	Married/Living with partner	1	3	3	3	2	3	3	1	0	1	1	3	1	3	2	2	2	2	1
2007-2008	Robust	Assumed alive		68	Non-Hispanic White	2.86	Covered by health insurance	Overweight	MET>=600	Yes	No	No	High/Recommended	Refused/dont know	no hospital admission	No	No	Married/Living with partner	1	2	3	4	2	3	3	1	0	2	1	3	1	3	2	2	2	2	3
2007-2008	Robust	Assumed alive		65	Other Hispanic	1.23	Not covered by health insurance	Overweight	MET < 600	Yes	No	No	High/Recommended	Refused/dont know	no hospital admission	No	No	Married/Living with partner	1	2	3	5	3	3	3	1	2	2	3	3	3	3	1	2	1	2	2
2007-2008	Pre-frail	Assumed deceased	001	78	Non-Hispanic White	0.98	Covered by health insurance	Overweight	MET>=600	Yes	No	No	Lower	Refused/dont know	no hospital admission	No	No	Widowed/Divorced/Separated	1	3	3	1	2	3	3	1	2	2	1	1	1	3	2	1	2	2	3
2007-2008	Robust	Assumed alive		66	Non-Hispanic Black	1.25	Covered by health insurance	Overweight	MET>=600	Yes	No	No	Lower	Refused/dont know	no hospital admission	No	No	Widowed/Divorced/Separated	1	2	3	2	2	3	2	1	1	2	1	1	1	1	2	2	2	1	2
2007-2008	Robust	Assumed alive		68	Non-Hispanic White	5.00	Covered by health insurance	Overweight	MET>=600	No	No	Yes	High/Recommended	Refused/dont know	no hospital admission	No	No	Married/Living with partner	1	3	3	5	3	3	3	1	2	2	1	3	1	1	2	2	1	2	3
2007-2008	Pre-frail	Assumed alive		65	Mexican American	5.00	Covered by health insurance	Overweight	MET < 600	Yes	No	No	High/Recommended	Refused/dont know	<=3 times	No	No	Married/Living with partner	1	2	3	4	2	3	3	2	2	2	1	1	1	3	0	2	1	2	2
2007-2008	Pre-frail	Assumed alive		72	Non-Hispanic White	3.08	Covered by health insurance	Obese	MET < 600	No	No	No	High/Recommended	Refused/dont know	no hospital admission	No	No	Widowed/Divorced/Separated	1	2	0	3	2	3	3	1	0	2	1	1	1	3	1	2	1	2	3
2007-2008	Pre-frail	Assumed alive		69	Non-Hispanic White	0.88	Covered by health insurance	Obese	MET < 600	Yes	No	No	Lower	Refused/dont know	no hospital admission	No	No	Married/Living with partner	1	2	3	1	2	2	3	2	2	2	3	1	1	2	2	2	2	1	2
2007-2008	Robust	Assumed alive		69	Non-Hispanic Black	0.76	Covered by health insurance	Normal	MET < 600	Yes	No	No	Lower	Refused/dont know	no hospital admission	No	No	Widowed/Divorced/Separated	1	2	2	1	2	2	2	2	2	1	1	1	1	3	2	2	2	1	1
2007-2008	Robust	Assumed alive		73	Non-Hispanic White	3.00	Covered by health insurance	Normal	MET>=600	Yes	No	No	Lower	Refused/dont know	<=3 times	No	No	Married/Living with partner	1	2	3	3	2	2	3	1	2	2	1	3	1	2	2	2	2	2	3
2007-2008	Robust	Assumed deceased	010	80	Non-Hispanic White	1.72	Covered by health insurance	Obese	MET>=600	Yes	No	No	High/Recommended	Refused/dont know	no hospital admission	No	No	Widowed/Divorced/Separated	1	2	3	3	2	3	3	1	2	1	1	1	1	1	2	2	2	1	3
2007-2008	Pre-frail	Assumed alive		80	Non-Hispanic White	2.56	Covered by health insurance	Normal	MET>=600	No	No	No	Lower	Refused/dont know	no hospital admission	No	No	Married/Living with partner	1	2	3	3	2	3	3	1	2	2	1	1	1	3	2	2	2	2	2
2007-2008	Pre-frail	Assumed alive		80	Non-Hispanic White	1.31	Covered by health insurance	Overweight	MET>=600	No	No	No	Lower	Refused/dont know	no hospital admission	No	No	Married/Living with partner	1	2	3	1	2	2	2	2	2	2	1	1	1	1	2	2	2	2	1
2007-2008	Pre-frail	Assumed alive		73	Non-Hispanic White	5.00	Covered by health insurance	Obese	MET < 600	Yes	No	Yes	High/Recommended	Refused/dont know	no hospital admission	No	No	Married/Living with partner	1	2	3	5	2	3	3	2	2	2	1	3	3	3	2	2	1	2	3
2007-2008	Pre-frail	Assumed alive		72	Non-Hispanic Black	0.94	Covered by health insurance	Overweight	MET < 600	Yes	No	No	High/Recommended	Refused/dont know	no hospital admission	No	No	Widowed/Divorced/Separated	1	1	3	1	2	3	2	2	2	2	1	1	1	1	2	1	0	2	3
2007-2008	Pre-frail	Assumed alive		80	Non-Hispanic White	2.86	Covered by health insurance	Overweight	MET>=600	Yes	No	No	Lower	Refused/dont know	no hospital admission	No	No	Married/Living with partner	1	3	3	5	2	3	3	1	2	2	1	3	1	1	2	2	2	2	1
2007-2008	Robust	Assumed alive		68	Non-Hispanic Black	1.59	Covered by health insurance	Normal	MET < 600	Yes	No	No	High/Recommended	Refused/dont know	no hospital admission	No	No	Married/Living with partner	1	3	3	2	2	3	3	1	2	2	1	1	1	1	2	2	1	2	3
2007-2008	Pre-frail	Assumed alive		78	Non-Hispanic White	1.79	Covered by health insurance	Overweight	MET>=600	Yes	No	No	Lower	Refused/dont know	no hospital admission	No	No	Married/Living with partner	1	2	2	3	2	3	2	1	2	2	1	1	1	3	2	2	1	2	1
2007-2008	Robust	Assumed alive		74	Non-Hispanic White	3.65	Covered by health insurance	Normal	MET>=600	No	No	No	High/Recommended	Refused/dont know	<=3 times	No	No	Married/Living with partner	1	3	3	5	3	3	3	1	2	2	1	3	3	3	2	2	2	2	3
2007-2008	Robust	Assumed deceased	009	80	Non-Hispanic White	0.17	Covered by health insurance	Normal	MET>=600	Yes	No	No	Lower	Refused/dont know	no hospital admission	No	No	Widowed/Divorced/Separated	1	2	3	5	2	2	2	2	2	2	1	1	1	3	2	2	2	2	1
2007-2008	Frail	Assumed alive		73	Non-Hispanic White	1.57	Covered by health insurance	Obese	MET < 600	Yes	No	No	Lower	Refused/dont know	<=3 times	No	No	Married/Living with partner	1	2	3	1	2	3	3	1	2	2	1	3	1	3	2	2	1	2	2
2007-2008	Pre-frail	Assumed alive		75	Non-Hispanic White	2.14	Covered by health insurance	Obese	MET>=600	Yes	No	No	Lower	Refused/dont know	no hospital admission	No	No	Married/Living with partner	1	2	3	3	2	3	2	2	2	1	1	1	1	1	1	2	1	2	2
2007-2008	Robust	Assumed alive		71	Other Hispanic	0.63	Covered by health insurance	Overweight	MET < 600	Yes	No	No	High/Recommended	Refused/dont know	<=3 times	No	No	Married/Living with partner	1	2	3	5	3	3	3	1	0	2	1	1	1	1	2	1	2	2	3
2007-2008	Robust	Assumed alive		71	Other Race	5.00	Covered by health insurance	Normal	MET>=600	No	No	No	Lower	Refused/dont know	no hospital admission	No	No	Married/Living with partner	1	2	3	5	2	3	2	2	2	2	1	3	1	3	0	2	1	1	2
2007-2008	Pre-frail	Assumed deceased	010	80	Non-Hispanic Black	1.83	Covered by health insurance	Normal	MET < 600	Yes	No	No	Lower	Refused/dont know	no hospital admission	No	No	Married/Living with partner	1	2	3	3	2	2	2	2	2	1	1	1	1	1	2	2	1	2	2
2007-2008	Robust	Assumed alive		68	Non-Hispanic White	3.29	Covered by health insurance	Overweight	MET < 600	Yes	No	No	Lower	Refused/dont know	no hospital admission	No	No	Married/Living with partner	1	2	3	5	3	2	2	2	2	2	1	1	1	3	2	2	1	2	3
2007-2008	Pre-frail	Assumed alive		74	Non-Hispanic White	4.75	Covered by health insurance	Normal	MET>=600	No	No	No	Lower	Refused/dont know	no hospital admission	No	No	Married/Living with partner	1	2	3	5	3	3	2	2	2	2	1	3	1	3	0	1	1	1	3
2007-2008	Pre-frail	Assumed alive		78	Non-Hispanic White	1.64	Covered by health insurance	Obese	MET < 600	Yes	No	No	High/Recommended	Refused/dont know	<=3 times	No	No	Married/Living with partner	1	2	3	2	3	3	3	1	2	2	1	3	1	3	2	2	2	2	1
2007-2008	Frail	Assumed deceased	002	72	Non-Hispanic White	1.47	Covered by health insurance	Obese	MET>=600	Yes	No	No	High/Recommended	Refused/dont know	no hospital admission	No	Yes	Never married	1	2	3	3	3	3	3	1	2	2	1	1	1	1	2	2	2	2	2
2007-2008	Pre-frail	Assumed alive		72	Non-Hispanic Black	0.76	Covered by health insurance	Overweight	MET>=600	Yes	No	No	Lower	Refused/dont know	no hospital admission	No	No	Married/Living with partner	1	2	2	2	2	2	2	1	2	2	1	1	1	3	2	2	1	1	2
2007-2008	Robust	Assumed alive		75	Non-Hispanic White	0.95	Covered by health insurance	Overweight	MET>=600	Yes	No	No	Lower	Refused/dont know	<=3 times	No	No	Married/Living with partner	1	3	3	1	2	2	3	1	2	2	1	3	1	3	2	2	2	2	1
2007-2008	Pre-frail	Assumed alive		80	Non-Hispanic Black	0.90	Covered by health insurance	Obese	MET < 600	Yes	No	No	Lower	Refused/dont know	<=3 times	No	No	Married/Living with partner	1	2	3	1	2	3	2	2	2	2	1	1	1	2	2	2	1	2	3
2007-2008	Robust	Assumed alive		80	Non-Hispanic White	1.28	Covered by health insurance	Normal	MET < 600	Yes	No	No	Lower	Refused/dont know	no hospital admission	No	No	Married/Living with partner	1	2	3	3	2	3	3	1	0	2	1	1	1	3	2	2	2	2	2
2007-2008	Robust	Assumed alive		67	Non-Hispanic Black	1.57	Covered by health insurance	Obese	MET>=600	Yes	No	No	Lower	Refused/dont know	no hospital admission	No	No	Never married	1	2	3	2	2	3	2	2	0	1	1	1	1	1	2	2	1	2	2
2007-2008	Robust	Assumed alive		73	Non-Hispanic White	2.64	Covered by health insurance	Overweight	MET < 600	No	No	Yes	High/Recommended	Refused/dont know	no hospital admission	No	No	Married/Living with partner	1	2	2	4	3	3	3	1	2	2	1	3	1	3	2	2	1	2	3
2007-2008	Robust	Assumed alive		66	Other Race	2.19	Covered by health insurance	Normal	MET>=600	Yes	No	No	Lower	Refused/dont know	no hospital admission	No	No	Widowed/Divorced/Separated	1	3	2	3	2	3	2	1	2	2	1	1	1	1	0	2	2	2	2
2007-2008	Frail	Assumed alive		73	Non-Hispanic White	0.85	Covered by health insurance	Normal	MET < 600	Yes	No	No	High/Recommended	Refused/dont know	no hospital admission	No	No	Married/Living with partner	1	2	3	4	2	3	3	1	2	2	1	3	1	2	2	2	2	2	2
2007-2008	Pre-frail	Assumed alive		76	Non-Hispanic White	2.19	Covered by health insurance	Overweight	MET < 600	No	No	No	High/Recommended	Refused/dont know	no hospital admission	No	No	Married/Living with partner	1	2	3	3	2	3	3	1	0	2	1	3	1	1	2	0	1	0	3
2007-2008	Robust	Assumed alive		80	Non-Hispanic White	5.00	Covered by health insurance	Overweight	MET>=600	Yes	No	Yes	High/Recommended	Refused/dont know	no hospital admission	No	No	Widowed/Divorced/Separated	1	2	3	4	3	3	3	1	2	2	1	1	1	2	2	2	2	2	2
2007-2008	Pre-frail	Assumed alive		65	Non-Hispanic White	0.59	Covered by health insurance	Normal	MET>=600	Yes	Yes	No	High/Recommended	Refused/dont know	no hospital admission	No	No	Never married	1	2	3	4	2	3	3	1	1	2	1	1	1	1	1	1	2	2	2
2007-2008	Robust	Assumed alive		67	Mexican American		Covered by health insurance	Overweight	MET>=600	Yes	No	No	Lower	Refused/dont know	no hospital admission	No	No	Married/Living with partner	1	2	3	5	3	3	2	2	2	2	1	3	1	1	2	2	1	2	2
2007-2008	Pre-frail	Assumed alive		74	Non-Hispanic White	1.46	Covered by health insurance	Overweight	MET < 600	Yes	No	No	High/Recommended	Refused/dont know	no hospital admission	No	No	Married/Living with partner	1	2	3	4	2	3	3	1	2	2	1	1	1	3	2	2	1	2	3
2007-2008	Pre-frail	Assumed alive		74	Non-Hispanic White	5.00	Covered by health insurance	Obese	MET < 600	Yes	No	No	High/Recommended	Refused/dont know	no hospital admission	No	No	Married/Living with partner	1	2	3	3	2	3	3	1	2	1	1	3	1	1	1	2	1	2	3
2007-2008	Pre-frail	Assumed alive		71	Non-Hispanic White		Covered by health insurance	Obese	MET < 600	Yes	No	No	High/Recommended	Refused/dont know	no hospital admission	No	No	Married/Living with partner	1	2	3	3	3	3	3	1	2	2	1	1	1	3	2	0	2	2	3
2007-2008	Robust	Assumed alive		80	Non-Hispanic White		Covered by health insurance	Overweight	MET < 600	Yes	No	No	Lower	Refused/dont know	no hospital admission	No	No	Never married	1	2	3	4	2	3	3	1	2	2	1	1	1	2	2	2	2	2	2
2007-2008	Pre-frail	Assumed alive		79	Non-Hispanic Black	0.75	Covered by health insurance	Overweight	MET < 600	Yes	No	No	Lower	Refused/dont know	no hospital admission	No	No	Married/Living with partner	1	2	3	1	2	3	2	2	1	2	1	1	1	1	2	1	2	2	1
2007-2008	Robust	Assumed alive		68	Non-Hispanic White	2.14	Covered by health insurance	Overweight	MET>=600	Yes	No	No	Lower	Refused/dont know	no hospital admission	No	No	Married/Living with partner	1	3	3	1	2	3	3	1	2	2	1	1	1	3	0	2	1	2	3
2007-2008	Pre-frail	Assumed alive		80	Non-Hispanic Black	2.77	Covered by health insurance	Obese	MET < 600	No	No	No	Lower	Refused/dont know	no hospital admission	No	No	Widowed/Divorced/Separated	1	3	3	3	2	2	2	1	1	2	1	1	1	2	2	2	2	1	3
2007-2008	Pre-frail	Assumed alive		80	Non-Hispanic White		Covered by health insurance	Normal	MET < 600	Yes	No	No	Lower	Refused/dont know	no hospital admission	No	No	Widowed/Divorced/Separated	1	2	3	1	2	3	3	1	2	2	1	1	1	2	2	2	2	2	2
2007-2008	Robust	Assumed deceased	002	74	Non-Hispanic White	3.71	Covered by health insurance	Normal	MET>=600	Yes	No	Yes	Lower	Refused/dont know	no hospital admission	No	No	Married/Living with partner	1	2	3	2	2	3	2	1	0	2	1	3	1	3	2	1	1	2	3
2007-2008	Frail	Assumed alive		80	Non-Hispanic White	0.66	Covered by health insurance	Overweight	MET>=600	Yes	No	No	Lower	Refused/dont know	no hospital admission	Refused/dont know	Refused/dont know	Married/Living with partner	1	2	3	4	2	2	2	2	0	2	1	1	1	3	0	2	2	2	3
2007-2008	Robust	Assumed deceased	002	70	Mexican American	0.88	Covered by health insurance	Overweight	MET < 600	No	No	No	High/Recommended	Refused/dont know	no hospital admission	Yes	No	Married/Living with partner	1	2	3	1	2	3	3	1	2	2	1	1	1	3	0	2	2	2	3
2007-2008	Pre-frail	Assumed deceased	001	79	Mexican American	1.03	Covered by health insurance	Overweight	MET < 600	Yes	No	No	Lower	Refused/dont know	no hospital admission	Yes	No	Married/Living with partner	1	3	3	1	2	2	2	2	1	2	1	1	1	3	2	1	2	2	3
2007-2008	Pre-frail	Assumed alive		80	Non-Hispanic White	1.14	Covered by health insurance	Normal	MET < 600	Yes	No	No	High/Recommended	Refused/dont know	<=3 times	No	No	Married/Living with partner	1	2	3	3	2	3	3	1	2	2	1	1	1	3	2	2	2	2	3
2007-2008	Robust	Assumed alive		70	Non-Hispanic Black	1.45	Covered by health insurance	Normal	MET < 600	Yes	No	No	Lower	Refused/dont know	no hospital admission	No	No	Married/Living with partner	1	2	3	4	2	2	2	2	1	2	3	1	1	1	2	1	1	1	2
2007-2008	Frail	Assumed alive		67	Other Hispanic	0.44	Covered by health insurance	Obese	MET < 600	Yes	No	Yes	High/Recommended	Refused/dont know	<=3 times	No	No	Married/Living with partner	1	2	3	3	2	3	3	1	2	2	1	1	1	3	2	1	2	2	3
2007-2008	Robust	Assumed alive		80	Non-Hispanic White	1.24	Covered by health insurance	Overweight	MET>=600	Yes	No	No	High/Recommended	Refused/dont know	<=3 times	No	Yes	Married/Living with partner	1	2	3	4	3	3	3	1	2	2	1	3	3	3	2	2	1	2	3
2007-2008	Robust	Assumed alive		69	Other Hispanic		Covered by health insurance	Obese	MET < 600	Yes	No	No	High/Recommended	Refused/dont know	no hospital admission	No	No	Widowed/Divorced/Separated	1	2	2	1	2	3	3	1	2	1	1	1	1	3	2	2	1	1	3
2007-2008	Robust	Assumed alive		68	Non-Hispanic White		Covered by health insurance	Overweight	MET>=600	No	No	No	High/Recommended	Refused/dont know	no hospital admission	No	No	Married/Living with partner	1	2	3	5	2	3	3	1	2	2	1	3	1	2	0	2	1	2	3
2007-2008	Pre-frail	Assumed alive		70	Non-Hispanic White	3.29	Covered by health insurance	Normal	MET < 600	Yes	No	No	High/Recommended	Refused/dont know	no hospital admission	No	Yes	Married/Living with partner	1	2	3	4	3	2	2	2	2	2	1	1	1	3	1	1	2	2	2
2007-2008	Robust	Assumed alive		69	Non-Hispanic Black	0.58	Covered by health insurance	Overweight	MET < 600	No	No	No	Lower	Refused/dont know	no hospital admission	No	No	Widowed/Divorced/Separated	1	2	3	1	2	2	2	2	2	2	1	1	1	3	2	2	1	2	3
2007-2008	Robust	Assumed alive		73	Non-Hispanic White	1.65	Covered by health insurance	Obese	MET < 600	No	No	No	missing	Refused/dont know	<=3 times	No	No	Married/Living with partner	1	2	3	5	0	0	0	0	2	2	1	1	1	3	2	2	2	2	3
2007-2008	Pre-frail	Assumed alive		66	Non-Hispanic Black	1.07	Covered by health insurance	Overweight	MET < 600	Yes	No	No	Lower	Refused/dont know	no hospital admission	No	No	Married/Living with partner	1	2	3	2	3	2	2	2	0	2	1	1	1	1	2	2	2	2	2
2007-2008	Pre-frail	Assumed deceased	010	80	Non-Hispanic White		Covered by health insurance	Obese	MET < 600	No	No	No	Lower	Refused/dont know	no hospital admission	No	No	Married/Living with partner	1	3	3	1	2	2	2	2	2	2	3	1	1	3	2	2	2	2	2
2007-2008	Robust	Assumed alive		67	Non-Hispanic White		Covered by health insurance	Normal	MET>=600	No	No	No	High/Recommended	Refused/dont know	no hospital admission	No	No	Married/Living with partner	1	3	3	5	3	3	3	1	2	2	1	2	1	3	2	2	2	2	3
2007-2008	Robust	Assumed alive		76	Non-Hispanic Black	2.54	Covered by health insurance	Overweight	MET>=600	Yes	No	No	High/Recommended	Refused/dont know	no hospital admission	No	No	Married/Living with partner	1	3	3	1	3	3	3	2	2	2	1	3	1	1	2	2	2	2	1
2007-2008	Robust	Assumed deceased	002	73	Other Race	5.00	Covered by health insurance	Normal	MET>=600	No	No	No	High/Recommended	Refused/dont know	no hospital admission	No	No	Married/Living with partner	1	3	3	5	3	3	3	1	2	2	1	3	1	1	2	2	2	2	2
2007-2008	Pre-frail	Assumed alive		71	Non-Hispanic Black	1.79	Covered by health insurance	Obese	MET < 600	Yes	No	No	High/Recommended	Refused/dont know	no hospital admission	No	No	Married/Living with partner	1	2	3	3	3	3	2	2	2	1	1	1	1	3	2	2	1	2	3
2007-2008	Pre-frail	Assumed alive		71	Mexican American	0.58	Covered by health insurance	Overweight	MET < 600	No	No	No	High/Recommended	Refused/dont know	no hospital admission	No	No	Married/Living with partner	1	2	3	1	2	3	3	1	2	2	1	1	1	1	2	2	1	2	2
2007-2008	Pre-frail	Assumed alive		70	Mexican American	1.42	Covered by health insurance	Obese	MET < 600	No	No	No	Lower	Refused/dont know	<=3 times	No	No	Married/Living with partner	1	3	3	2	2	2	2	2	1	2	1	1	1	1	2	1	2	2	3
2007-2008	Robust	Assumed alive		68	Non-Hispanic White	5.00	Covered by health insurance	Normal	MET>=600	Yes	No	No	High/Recommended	Refused/dont know	no hospital admission	No	No	Married/Living with partner	1	2	3	5	3	3	3	1	2	2	1	1	3	1	2	1	1	2	3
2007-2008	Robust	Assumed alive		75	Non-Hispanic White	2.92	Covered by health insurance	Normal	MET>=600	Yes	No	No	High/Recommended	Refused/dont know	no hospital admission	No	Yes	Married/Living with partner	1	2	3	4	2	3	3	1	2	2	1	1	1	2	2	2	2	2	1
2007-2008	Robust	Assumed alive		80	Non-Hispanic White	2.88	Covered by health insurance	Overweight	MET < 600	Yes	No	No	High/Recommended	Refused/dont know	no hospital admission	No	No	Widowed/Divorced/Separated	1	2	3	3	2	3	3	2	2	2	1	1	1	1	2	2	2	2	3
2007-2008	Frail	Assumed alive		65	Non-Hispanic White	5.00	Covered by health insurance	Overweight	MET < 600	Yes	No	Yes	High/Recommended	Refused/dont know	no hospital admission	No	No	Married/Living with partner	1	2	3	4	3	3	3	1	2	2	1	3	3	1	1	2	1	2	2
2007-2008	Pre-frail	Assumed alive		80	Non-Hispanic White	2.56	Covered by health insurance	Obese	MET>=600	Yes	No	No	Lower	Refused/dont know	<=3 times	No	No	Married/Living with partner	1	2	3	2	2	3	3	1	2	2	1	1	1	3	2	2	2	2	2
2007-2008	Pre-frail	Assumed alive		68	Mexican American		Covered by health insurance	Overweight	MET>=600	No	No	No	High/Recommended	Refused/dont know	no hospital admission	No	No	Married/Living with partner	1	2	3	1	2	3	3	1	2	2	1	1	1	1	2	2	1	2	2
2007-2008	Pre-frail	Assumed alive		72	Non-Hispanic White	3.27	Covered by health insurance	Obese	MET>=600	Yes	No	Yes	Lower	Refused/dont know	no hospital admission	No	No	Widowed/Divorced/Separated	1	2	3	2	2	3	3	1	2	2	1	1	1	1	2	2	2	2	2
2007-2008	Frail	Assumed alive		73	Mexican American	2.56	Covered by health insurance	Obese	MET < 600	Yes	No	No	missing	Refused/dont know	no hospital admission	No	No	Married/Living with partner	1	2	3	3	0	0	0	0	1	2	1	3	1	1	2	2	1	2	2
2007-2008	Pre-frail	Assumed alive		69	Other Hispanic	1.73	Covered by health insurance	Obese	MET>=600	Yes	No	No	Lower	Refused/dont know	no hospital admission	No	No	Widowed/Divorced/Separated	1	3	3	1	2	2	3	2	2	2	1	1	1	1	2	2	2	2	1
2007-2008	Pre-frail	Assumed alive		67	Mexican American	0.80	Not covered by health insurance	Normal	MET < 600	No	No	No	Lower	Refused/dont know	no hospital admission	No	No	Married/Living with partner	1	2	3	1	2	3	2	2	2	2	1	1	1	3	2	2	2	2	3
2007-2008	Robust	Assumed alive		68	Non-Hispanic White	1.46	Covered by health insurance	Normal	MET < 600	Yes	No	No	Lower	Refused/dont know	no hospital admission	No	No	Married/Living with partner	1	2	3	2	2	2	3	1	2	2	1	1	1	1	2	2	1	2	3
2007-2008	Robust	Assumed alive		65	Non-Hispanic White	1.79	Covered by health insurance	Overweight	MET>=600	No	No	No	High/Recommended	Refused/dont know	no hospital admission	No	No	Married/Living with partner	1	3	3	3	3	3	3	1	2	2	1	1	3	3	2	2	2	2	3
2007-2008	Robust	Assumed alive		80	Non-Hispanic White	2.05	Covered by health insurance	Normal	MET>=600	Yes	No	No	High/Recommended	Refused/dont know	no hospital admission	No	No	Married/Living with partner	1	2	3	2	2	3	3	1	2	2	1	3	1	3	2	2	1	2	3
2007-2008	Robust	Assumed alive		80	Non-Hispanic White	2.05	Covered by health insurance	Overweight	MET>=600	Yes	No	No	High/Recommended	Refused/dont know	no hospital admission	No	Yes	Married/Living with partner	1	2	3	5	3	3	3	1	2	2	1	1	1	3	2	2	2	2	2
2007-2008	Pre-frail	Assumed alive		76	Non-Hispanic White	3.92	Covered by health insurance	Obese	MET < 600	Yes	No	Yes	Lower	Refused/dont know	no hospital admission	No	No	Married/Living with partner	1	2	3	1	2	3	3	1	2	2	1	3	1	2	2	1	1	2	3
2007-2008	Pre-frail	Assumed deceased	002	75	Non-Hispanic White	1.79	Covered by health insurance	Overweight	MET < 600	Yes	No	No	Lower	Refused/dont know	no hospital admission	No	No	Married/Living with partner	1	2	3	3	2	2	3	2	2	1	1	1	1	3	2	2	2	2	1
2007-2008	Robust	Assumed alive		65	Non-Hispanic Black	5.00	Covered by health insurance	Normal	MET>=600	No	No	No	High/Recommended	Refused/dont know	no hospital admission	No	Yes	Married/Living with partner	1	2	3	4	2	3	2	2	1	1	1	1	1	3	1	2	2	2	3
2007-2008	Pre-frail	Assumed deceased	002	74	Non-Hispanic White	2.56	Covered by health insurance	Overweight	MET < 600	Yes	No	No	High/Recommended	Refused/dont know	<=3 times	No	No	Married/Living with partner	1	3	0	3	2	3	3	1	0	0	1	1	1	2	2	2	2	1	3
2007-2008	Robust	Assumed alive		70	Non-Hispanic Black	5.00	Covered by health insurance	Overweight	MET>=600	No	No	No	High/Recommended	Refused/dont know	no hospital admission	No	No	Widowed/Divorced/Separated	1	2	3	5	3	3	3	1	2	2	1	1	1	1	2	2	2	2	3
2007-2008	Robust	Assumed alive		68	Non-Hispanic Black	5.00	Covered by health insurance	Obese	MET>=600	Yes	No	No	High/Recommended	Refused/dont know	no hospital admission	No	No	Married/Living with partner	1	2	3	3	3	3	3	1	2	2	1	3	1	1	2	2	1	1	3
2007-2008	Pre-frail	Assumed alive		68	Other Hispanic	0.59	Covered by health insurance	Normal	MET>=600	Yes	No	No	High/Recommended	Refused/dont know	no hospital admission	Yes	No	Widowed/Divorced/Separated	1	2	0	3	3	3	3	1	0	0	1	1	1	3	2	2	1	1	2
2009-2010	Pre-frail	Assumed alive		80	Non-Hispanic White	1.27	Covered by health insurance	Overweight	MET>=600	Yes	No	No	Lower	Refused/dont know	no hospital admission	No	No	Married/Living with partner	1	2	3	4	2	3	3	1	2	2	1	3	1	1	2	2	1	2	3
2009-2010	Robust	Assumed alive		80	Non-Hispanic White	1.69	Covered by health insurance	Overweight	MET < 600	Yes	No	No	Lower	Refused/dont know	no hospital admission	No	Yes	Widowed/Divorced/Separated	1	3	3	2	2	3	3	1	2	2	1	3	1	2	2	1	1	2	3
2009-2010	Robust	Assumed alive		66	Mexican American	0.41	Covered by health insurance	Overweight	MET < 600	No	No	No	High/Recommended	Refused/dont know	no hospital admission	No	No	Married/Living with partner	1	2	3	2	2	3	3	1	2	2	1	1	1	3	2	2	2	2	1
2009-2010	Pre-frail	Assumed alive		66	Non-Hispanic White	2.20	Covered by health insurance	Normal	MET>=600	Yes	No	Yes	High/Recommended	Refused/dont know	<=3 times	No	No	Married/Living with partner	1	2	3	4	3	3	3	1	2	2	1	3	1	3	2	2	1	2	2
2009-2010	Pre-frail	Assumed alive		78	Non-Hispanic White	5.00	Covered by health insurance	Overweight	MET>=600	Yes	No	Yes	Lower	Refused/dont know	no hospital admission	No	No	Married/Living with partner	1	2	3	5	2	2	3	2	2	2	1	1	1	1	2	2	2	2	3
2009-2010	Robust	Assumed alive		80	Non-Hispanic White	2.31	Covered by health insurance	Overweight	MET>=600	Yes	No	No	Lower	Refused/dont know	<=3 times	No	No	Widowed/Divorced/Separated	1	2	0	1	2	2	2	2	0	0	1	3	1	1	1	2	1	1	3
2009-2010	Pre-frail	Assumed alive		72	Mexican American		Covered by health insurance	Obese	MET>=600	Yes	No	No	High/Recommended	Refused/dont know	no hospital admission	No	No	Married/Living with partner	1	3	2	1	3	3	3	1	2	2	1	1	1	3	2	2	1	2	3
2009-2010	Robust	Assumed alive		78	Other Hispanic		Covered by health insurance	Obese	MET>=600	No	No	No	Lower	Refused/dont know	no hospital admission	No	No	Widowed/Divorced/Separated	1	3	3	5	2	3	3	1	2	2	1	3	1	3	2	2	2	2	3
2009-2010	Pre-frail	Assumed alive		74	Non-Hispanic White	5.00	Covered by health insurance	Overweight	MET < 600	No	No	No	High/Recommended	Refused/dont know	no hospital admission	No	No	Married/Living with partner	1	2	3	3	3	3	3	1	2	2	1	3	1	3	2	2	1	2	2
2009-2010	Robust	Assumed alive		75	Non-Hispanic White	2.06	Covered by health insurance	Overweight	MET>=600	No	No	No	High/Recommended	Refused/dont know	no hospital admission	No	No	Married/Living with partner	1	3	3	3	3	3	3	2	2	2	1	3	1	3	2	2	1	2	3
2009-2010	Robust	Assumed alive		79	Non-Hispanic White	5.00	Covered by health insurance	Overweight	MET>=600	Yes	No	No	High/Recommended	Refused/dont know	no hospital admission	No	No	Married/Living with partner	1	2	3	5	3	3	3	1	1	2	1	1	1	3	0	2	0	0	3
2009-2010	Robust	Assumed alive		72	Other Race		Covered by health insurance	Underweight	MET < 600	Yes	No	No	Lower	Refused/dont know	no hospital admission	No	No	Never married	1	2	3	1	2	3	2	2	2	2	1	3	1	3	2	2	2	2	1
2009-2010	Robust	Assumed alive		65	Non-Hispanic White	4.46	Covered by health insurance	Obese	MET>=600	No	No	No	High/Recommended	Refused/dont know	<=3 times	No	No	Married/Living with partner	1	2	3	4	3	3	3	1	2	2	1	3	3	3	2	2	2	1	3
2009-2010	Pre-frail	Assumed alive		77	Non-Hispanic White	3.44	Covered by health insurance	Obese	MET>=600	Yes	No	No	High/Recommended	Refused/dont know	no hospital admission	No	Yes	Married/Living with partner	1	2	3	4	3	3	3	1	2	2	1	1	1	2	2	2	2	2	3
2009-2010	Pre-frail	Assumed alive		66	Mexican American	5.00	Covered by health insurance	Obese	MET < 600	Yes	No	No	High/Recommended	Refused/dont know	no hospital admission	No	No	Married/Living with partner	1	2	3	4	3	3	3	1	2	1	1	3	1	1	2	2	1	1	2
2009-2010	Robust	Assumed alive		72	Non-Hispanic White	2.33	Covered by health insurance	Overweight	MET>=600	Yes	No	Yes	High/Recommended	Refused/dont know	no hospital admission	No	No	Married/Living with partner	1	2	3	2	3	3	3	1	2	2	1	3	3	2	1	1	2	2	1
2009-2010	Pre-frail	Assumed alive		80	Non-Hispanic White	2.16	Covered by health insurance	Obese	MET < 600	Yes	No	No	High/Recommended	Refused/dont know	no hospital admission	No	No	Married/Living with partner	1	2	3	3	3	3	3	1	2	2	1	1	1	3	2	2	2	2	3
2009-2010	Pre-frail	Assumed alive		65	Non-Hispanic White	4.67	Covered by health insurance	Obese	MET>=600	Yes	No	No	High/Recommended	Refused/dont know	no hospital admission	No	No	Married/Living with partner	1	2	3	5	3	3	3	1	2	2	1	1	1	2	2	2	2	2	3
2009-2010	Robust	Assumed alive		68	Other Race	5.00	Covered by health insurance	Normal	MET>=600	No	No	No	High/Recommended	Refused/dont know	no hospital admission	No	No	Married/Living with partner	1	2	3	5	3	3	3	1	1	2	1	1	1	1	2	2	2	2	3
2009-2010	Frail	Assumed alive		66	Other Hispanic	5.00	Covered by health insurance	Overweight	MET < 600	Yes	No	No	High/Recommended	Refused/dont know	<=3 times	No	Yes	Married/Living with partner	1	2	3	4	3	3	3	1	2	2	1	3	1	1	2	2	1	2	3
2009-2010	Robust	Assumed alive		67	Non-Hispanic White	5.00	Covered by health insurance	Obese	MET>=600	Yes	No	No	High/Recommended	Refused/dont know	no hospital admission	No	No	Married/Living with partner	1	2	3	4	3	3	3	1	2	2	1	3	1	3	2	2	2	2	2
2009-2010	Robust	Assumed alive		74	Non-Hispanic White	1.03	Covered by health insurance	Overweight	MET>=600	Yes	No	Yes	High/Recommended	Refused/dont know	no hospital admission	No	No	Married/Living with partner	1	2	3	2	2	3	3	1	2	2	1	3	1	3	2	2	2	2	2
2009-2010	Robust	Assumed alive		70	Non-Hispanic White	5.00	Covered by health insurance	Overweight	MET < 600	Yes	No	No	High/Recommended	Refused/dont know	<=3 times	No	No	Widowed/Divorced/Separated	1	2	3	4	3	3	3	1	2	2	1	1	1	1	2	2	2	2	3
2009-2010	Robust	Assumed alive		73	Non-Hispanic White	2.75	Covered by health insurance	Normal	MET>=600	Yes	No	No	Lower	Refused/dont know	no hospital admission	No	No	Married/Living with partner	1	2	3	2	2	2	2	2	2	2	1	3	1	2	2	2	2	1	2
2009-2010	Robust	Assumed alive		73	Non-Hispanic Black	5.00	Covered by health insurance	Overweight	MET < 600	Yes	No	No	Lower	Refused/dont know	no hospital admission	No	No	Widowed/Divorced/Separated	1	2	2	4	2	3	2	2	1	2	1	1	1	3	2	2	2	2	2
2009-2010	Pre-frail	Assumed alive		67	Non-Hispanic White	2.75	Covered by health insurance	Overweight	MET>=600	Yes	No	No	Lower	Refused/dont know	no hospital admission	No	No	Married/Living with partner	1	2	3	4	2	3	3	1	2	2	1	1	1	3	2	2	2	2	3
2009-2010	Pre-frail	Assumed alive		65	Non-Hispanic White	5.00	Covered by health insurance	Normal	MET>=600	No	No	No	High/Recommended	Refused/dont know	<=3 times	No	Yes	Married/Living with partner	1	2	3	5	2	3	3	1	2	2	1	1	1	3	0	2	1	2	2
2009-2010	Robust	Assumed alive		72	Non-Hispanic White	2.06	Covered by health insurance	Overweight	MET>=600	No	No	No	High/Recommended	Refused/dont know	no hospital admission	Yes	Yes	Married/Living with partner	1	2	3	5	2	3	3	1	2	2	1	1	1	1	2	2	2	2	2
2009-2010	Robust	Assumed alive		76	Non-Hispanic White	3.23	Covered by health insurance	Overweight	MET>=600	No	No	No	Lower	Refused/dont know	no hospital admission	No	No	Married/Living with partner	1	2	3	2	2	2	3	1	2	2	1	3	1	1	0	1	2	2	3
2009-2010	Robust	Assumed alive		76	Non-Hispanic White	2.47	Covered by health insurance	Normal	MET < 600	Yes	No	No	High/Recommended	Refused/dont know	no hospital admission	No	No	Married/Living with partner	1	3	3	3	2	3	3	1	2	2	1	1	1	3	2	2	2	0	2
2009-2010	Pre-frail	Assumed alive		67	Mexican American	0.93	Not covered by health insurance	Overweight	MET>=600	No	No	No	Lower	Refused/dont know	no hospital admission	No	No	Married/Living with partner	1	2	3	1	3	3	2	2	2	2	1	1	1	3	2	2	2	2	3
2009-2010	Robust	Assumed alive		80	Non-Hispanic White	3.77	Covered by health insurance	Overweight	MET < 600	No	No	No	High/Recommended	Refused/dont know	no hospital admission	No	No	Married/Living with partner	1	2	3	3	3	3	3	1	2	2	1	3	1	3	1	2	2	2	3
2009-2010	Pre-frail	Assumed alive		80	Non-Hispanic Black	4.62	Covered by health insurance	Overweight	MET>=600	Yes	No	No	High/Recommended	Refused/dont know	no hospital admission	No	No	Widowed/Divorced/Separated	1	3	3	5	3	3	3	1	1	2	1	1	1	3	2	2	2	2	1
2009-2010	Pre-frail	Assumed alive		72	Non-Hispanic White	1.58	Covered by health insurance	Obese	MET < 600	Yes	No	No	Lower	Refused/dont know	no hospital admission	No	No	Widowed/Divorced/Separated	1	3	3	1	2	3	3	2	1	2	1	3	1	1	2	0	1	2	3
2009-2010	Pre-frail	Assumed alive		80	Non-Hispanic White	5.00	Covered by health insurance	Overweight	MET < 600	No	No	No	High/Recommended	Refused/dont know	no hospital admission	No	No	Widowed/Divorced/Separated	1	2	3	2	3	3	3	1	2	2	1	1	1	3	2	2	2	2	1
2009-2010	Robust	Assumed alive		71	Non-Hispanic Black	1.16	Covered by health insurance	Normal	MET < 600	Yes	No	No	High/Recommended	Refused/dont know	no hospital admission	No	No	Married/Living with partner	1	2	3	3	3	3	3	1	2	2	1	1	1	1	2	2	1	2	3
2009-2010	Pre-frail	Assumed alive		68	Non-Hispanic Black	4.12	Covered by health insurance	Obese	MET>=600	Yes	No	No	High/Recommended	Refused/dont know	no hospital admission	No	No	Married/Living with partner	1	2	3	4	2	3	3	1	1	2	1	1	1	3	2	2	1	1	2
2009-2010	Pre-frail	Assumed alive		65	Non-Hispanic Black	0.92	Covered by health insurance	Underweight	MET>=600	Yes	No	No	Lower	Refused/dont know	no hospital admission	No	No	Widowed/Divorced/Separated	1	2	2	3	2	2	2	2	1	2	1	1	1	1	2	2	1	1	2
2009-2010	Frail	Assumed deceased	003	80	Non-Hispanic White	2.40	Covered by health insurance	Overweight	MET < 600	No	No	No	High/Recommended	Refused/dont know	<=3 times	No	No	Married/Living with partner	1	3	3	5	3	3	3	1	1	2	1	1	1	3	2	2	1	2	2
2009-2010	Frail	Assumed alive		80	Non-Hispanic White	4.80	Covered by health insurance	Normal	MET < 600	Yes	No	Yes	Lower	Refused/dont know	no hospital admission	No	No	Married/Living with partner	1	2	3	2	2	3	3	1	2	2	1	3	1	3	2	2	2	2	2
2009-2010	Robust	Assumed alive		65	Mexican American	1.01	Covered by health insurance	Overweight	MET < 600	Yes	No	No	High/Recommended	Refused/dont know	no hospital admission	No	No	Married/Living with partner	1	2	2	2	3	3	3	1	2	2	1	1	1	3	2	2	1	2	2
2009-2010	Robust	Assumed alive		72	Mexican American		Covered by health insurance	Overweight	MET>=600	Yes	Yes	No	Lower	Refused/dont know	no hospital admission	No	No	Married/Living with partner	1	2	3	1	3	2	3	2	1	1	1	2	1	3	2	2	2	2	2
2009-2010	Robust	Assumed alive		78	Non-Hispanic White	5.00	Covered by health insurance	Normal	MET>=600	Yes	No	Yes	High/Recommended	Refused/dont know	no hospital admission	No	No	Widowed/Divorced/Separated	1	2	3	5	3	3	3	2	2	2	1	3	1	3	2	2	1	1	1
2009-2010	Pre-frail	Assumed alive		70	Non-Hispanic Black	1.57	Covered by health insurance	Overweight	MET < 600	Yes	No	No	High/Recommended	Refused/dont know	no hospital admission	No	No	Widowed/Divorced/Separated	1	2	3	3	3	3	3	1	2	2	1	3	1	2	2	2	2	2	3
2009-2010	Frail	Assumed alive		78	Non-Hispanic White	2.61	Covered by health insurance	Obese	MET < 600	Yes	No	No	High/Recommended	Refused/dont know	<=3 times	No	No	Married/Living with partner	1	2	3	4	3	3	3	1	2	2	1	1	3	1	2	2	2	2	3
2009-2010	Pre-frail	Assumed alive		77	Non-Hispanic White	1.92	Covered by health insurance	Obese	MET>=600	Yes	No	No	Lower	Refused/dont know	no hospital admission	No	No	Married/Living with partner	1	3	2	5	2	3	2	2	2	1	1	3	1	1	2	2	2	2	1
2009-2010	Robust	Assumed alive		80	Non-Hispanic White	2.20	Covered by health insurance	Normal	MET>=600	No	No	No	High/Recommended	Refused/dont know	no hospital admission	No	No	Widowed/Divorced/Separated	1	2	3	5	3	3	3	2	2	2	3	1	1	1	2	2	2	2	3
2009-2010	Robust	Assumed alive		76	Non-Hispanic White	2.33	Covered by health insurance	Obese	MET>=600	No	No	No	Lower	Refused/dont know	no hospital admission	No	No	Married/Living with partner	1	2	3	3	2	2	2	2	2	2	1	3	3	3	2	2	1	2	3
2009-2010	Robust	Assumed alive		71	Non-Hispanic White	3.43	Covered by health insurance	Obese	MET < 600	Yes	No	No	High/Recommended	Refused/dont know	<=3 times	Yes	No	Married/Living with partner	1	2	3	4	2	3	3	1	2	2	1	3	1	3	2	2	1	2	3
2009-2010	Pre-frail	Assumed alive		80	Non-Hispanic White	5.00	Covered by health insurance	Overweight	MET < 600	Yes	No	No	High/Recommended	Refused/dont know	no hospital admission	No	No	Married/Living with partner	1	2	3	5	3	2	3	1	1	2	1	3	1	3	2	2	2	2	1
2009-2010	Robust	Assumed alive		67	Non-Hispanic White	4.16	Covered by health insurance	Obese	MET>=600	Yes	No	No	High/Recommended	Refused/dont know	no hospital admission	No	No	Married/Living with partner	1	2	3	3	3	3	3	1	2	1	1	3	1	3	1	2	2	2	3
2009-2010	Robust	Assumed alive		65	Mexican American	2.06	Covered by health insurance	Normal	MET>=600	No	No	No	High/Recommended	Refused/dont know	no hospital admission	No	No	Married/Living with partner	1	3	3	1	3	3	3	1	2	2	1	1	1	3	2	2	1	2	2
2009-2010	Robust	Assumed alive		73	Non-Hispanic White	4.12	Covered by health insurance	Overweight	MET < 600	No	No	No	High/Recommended	Refused/dont know	no hospital admission	No	No	Married/Living with partner	1	2	3	2	3	3	3	1	2	2	1	3	1	2	2	2	1	2	3
2009-2010	Pre-frail	Assumed alive		80	Non-Hispanic White	3.09	Covered by health insurance	Normal	MET>=600	No	No	No	High/Recommended	Refused/dont know	no hospital admission	No	No	Married/Living with partner	1	3	2	5	3	3	3	1	2	2	3	1	1	3	2	2	1	1	3
2009-2010	Robust	Assumed alive		74	Mexican American	3.39	Covered by health insurance	Overweight	MET>=600	Yes	No	No	High/Recommended	Refused/dont know	<=3 times	No	No	Married/Living with partner	1	2	3	5	3	3	3	1	1	2	1	1	1	3	2	2	2	2	2
2009-2010	Pre-frail	Assumed alive		71	Non-Hispanic Black	5.00	Covered by health insurance	Overweight	MET>=600	Yes	No	No	High/Recommended	Refused/dont know	no hospital admission	No	No	Married/Living with partner	1	3	3	4	3	3	3	1	2	2	1	1	1	1	2	2	2	2	1
2009-2010	Frail	Assumed alive		80	Non-Hispanic White	1.94	Covered by health insurance	Overweight	MET < 600	Yes	No	No	Lower	Refused/dont know	<=3 times	No	Yes	Widowed/Divorced/Separated	1	2	3	4	2	3	2	2	2	2	1	1	1	3	2	2	1	2	3
2009-2010	Pre-frail	Assumed alive		65	Non-Hispanic White	5.00	Covered by health insurance	Obese	MET < 600	Yes	No	No	High/Recommended	Refused/dont know	no hospital admission	No	No	Married/Living with partner	1	2	3	5	2	3	3	1	2	1	1	3	1	1	2	2	2	2	3
2009-2010	Robust	Assumed alive		67	Non-Hispanic White	5.00	Covered by health insurance	Obese	MET>=600	No	No	No	High/Recommended	Refused/dont know	no hospital admission	No	No	Widowed/Divorced/Separated	1	2	3	4	3	3	3	1	2	2	1	3	1	3	2	2	2	2	1
2009-2010	Pre-frail	Assumed alive		67	Non-Hispanic White	1.10	Covered by health insurance	Normal	MET < 600	Yes	No	No	High/Recommended	Refused/dont know	<=3 times	Yes	No	Widowed/Divorced/Separated	1	2	3	2	3	3	3	1	2	2	1	1	1	1	2	0	0	0	3
2009-2010	Pre-frail	Assumed deceased	001	79	Other Race	2.06	Covered by health insurance	Normal	MET < 600	Yes	No	No	Lower	Refused/dont know	<=3 times	No	No	Married/Living with partner	1	2	3	4	2	3	3	2	2	2	1	3	1	1	2	2	1	2	3
2009-2010	Pre-frail	Assumed alive		73	Mexican American	1.24	Covered by health insurance	Obese	MET>=600	Yes	No	No	High/Recommended	Refused/dont know	<=3 times	No	No	Married/Living with partner	1	3	3	1	3	3	3	2	1	2	1	3	1	1	2	2	1	2	2
2009-2010	Robust	Assumed alive		68	Non-Hispanic White		Covered by health insurance	Normal	MET>=600	Yes	No	No	High/Recommended	Refused/dont know	<=3 times	No	No	Married/Living with partner	1	2	3	5	2	3	2	2	2	2	1	1	1	3	2	2	2	1	2
2009-2010	Robust	Assumed alive		75	Non-Hispanic White	0.81	Covered by health insurance	Normal	MET < 600	Yes	No	No	High/Recommended	Refused/dont know	no hospital admission	No	No	Widowed/Divorced/Separated	1	3	3	1	3	3	3	1	2	2	1	1	1	3	2	2	2	2	2
2009-2010	Robust	Assumed alive		68	Non-Hispanic White	0.96	Covered by health insurance	Overweight	MET>=600	Yes	No	No	Lower	Refused/dont know	<=3 times	No	No	Widowed/Divorced/Separated	1	2	3	3	2	2	3	1	2	1	1	1	1	3	2	2	2	2	2
2009-2010	Robust	Assumed alive		73	Non-Hispanic Black	1.81	Covered by health insurance	Normal	MET < 600	Yes	No	No	Lower	Refused/dont know	no hospital admission	No	No	Married/Living with partner	1	2	3	3	2	2	3	1	1	2	1	1	1	1	2	2	1	2	2
2009-2010	Pre-frail	Assumed alive		71	Non-Hispanic White	2.40	Covered by health insurance	Obese	MET>=600	Yes	No	Yes	High/Recommended	Refused/dont know	no hospital admission	No	No	Married/Living with partner	1	2	3	4	2	3	3	1	2	2	1	3	1	3	2	1	1	2	3
2009-2010	Robust	Assumed alive		70	Non-Hispanic White	5.00	Covered by health insurance	Obese	MET>=600	Yes	No	No	High/Recommended	Refused/dont know	no hospital admission	No	No	Married/Living with partner	1	2	3	5	2	3	3	1	2	2	1	1	1	3	2	2	2	2	3
2009-2010	Robust	Assumed alive		68	Non-Hispanic Black	3.36	Covered by health insurance	Obese	MET>=600	Yes	No	No	High/Recommended	Refused/dont know	no hospital admission	No	No	Married/Living with partner	1	2	3	3	3	3	3	1	2	2	1	1	1	3	2	2	2	2	2
2009-2010	Robust	Assumed alive		80	Non-Hispanic White	3.60	Covered by health insurance	Overweight	MET>=600	Yes	No	No	Lower	Refused/dont know	no hospital admission	No	No	Widowed/Divorced/Separated	1	2	3	4	2	2	3	1	2	2	1	3	1	3	2	2	2	2	3
2009-2010	Robust	Assumed alive		67	Mexican American	0.62	Covered by health insurance	Obese	MET < 600	Yes	No	No	High/Recommended	Refused/dont know	no hospital admission	No	No	Married/Living with partner	1	2	3	1	3	3	3	1	2	2	1	1	1	3	2	2	0	2	3
2009-2010	Robust	Assumed alive		68	Other Hispanic	4.12	Covered by health insurance	Overweight	MET>=600	Yes	No	No	High/Recommended	Refused/dont know	no hospital admission	No	No	Married/Living with partner	1	2	3	4	3	3	3	1	2	2	1	1	1	3	2	2	1	2	3
2009-2010	Robust	Assumed alive		80	Non-Hispanic White	4.26	Covered by health insurance	Normal	MET>=600	No	No	No	Lower	Refused/dont know	no hospital admission	No	No	Married/Living with partner	1	3	3	4	2	3	3	1	2	2	1	1	1	3	2	2	2	2	3
2009-2010	Robust	Assumed alive		65	Other Hispanic	5.00	Covered by health insurance	Normal	MET < 600	Yes	No	No	High/Recommended	Refused/dont know	no hospital admission	No	No	Widowed/Divorced/Separated	1	2	3	5	3	3	3	1	2	2	1	1	1	1	2	1	2	2	2
2009-2010	Robust	Assumed alive		77	Non-Hispanic White	1.20	Covered by health insurance	Overweight	MET>=600	Yes	No	No	Lower	Refused/dont know	no hospital admission	No	No	Widowed/Divorced/Separated	1	2	3	3	2	2	2	2	2	2	1	3	1	1	2	2	2	2	1
2009-2010	Robust	Assumed alive		66	Non-Hispanic White		Covered by health insurance	Overweight	MET>=600	No	No	No	High/Recommended	Refused/dont know	no hospital admission	No	Yes	Married/Living with partner	1	2	3	5	3	3	3	1	2	2	1	3	1	3	2	2	2	2	3
2009-2010	Pre-frail	Assumed alive		78	Non-Hispanic White	5.00	Covered by health insurance	Obese	MET>=600	Yes	No	No	Lower	Refused/dont know	no hospital admission	Yes	No	Married/Living with partner	1	2	3	3	2	3	2	1	2	2	1	1	1	2	2	2	1	2	3
2009-2010	Pre-frail	Assumed alive		66	Non-Hispanic Black	2.95	Covered by health insurance	Overweight	MET < 600	Yes	No	No	High/Recommended	Refused/dont know	no hospital admission	No	No	Married/Living with partner	1	2	3	5	3	3	3	1	2	2	1	1	1	1	2	2	2	2	1
2009-2010	Robust	Assumed alive		69	Non-Hispanic White	5.00	Covered by health insurance	Overweight	MET>=600	No	No	No	High/Recommended	Refused/dont know	no hospital admission	No	No	Married/Living with partner	1	2	2	5	3	3	3	1	2	2	1	1	1	3	2	2	2	2	2
2009-2010	Robust	Assumed alive		75	Non-Hispanic White	2.75	Covered by health insurance	Obese	MET>=600	No	No	No	High/Recommended	Refused/dont know	no hospital admission	No	No	Married/Living with partner	1	2	3	2	3	3	3	1	2	2	1	1	1	3	2	2	2	2	3
2009-2010	Robust	Assumed alive		66	Non-Hispanic White	5.00	Covered by health insurance	Obese	MET>=600	Yes	No	Yes	High/Recommended	Refused/dont know	<=3 times	No	No	Married/Living with partner	1	2	3	5	2	3	3	1	2	2	1	1	1	1	2	2	2	2	2
2009-2010	Robust	Assumed alive		80	Non-Hispanic White	3.43	Covered by health insurance	Obese	MET>=600	Yes	No	Yes	High/Recommended	Refused/dont know	<=3 times	No	No	Married/Living with partner	1	2	3	3	2	3	3	1	2	2	1	3	1	3	2	2	2	2	3
2009-2010	Pre-frail	Assumed alive		72	Non-Hispanic White	1.39	Covered by health insurance	Normal	MET>=600	Yes	No	No	High/Recommended	Refused/dont know	no hospital admission	No	No	Married/Living with partner	1	2	3	4	3	3	3	2	1	2	1	1	1	1	2	2	1	2	2
2009-2010	Pre-frail	Assumed alive		74	Non-Hispanic White		Covered by health insurance	Obese	MET>=600	Yes	No	Yes	Lower	Refused/dont know	no hospital admission	No	No	Married/Living with partner	1	2	3	4	2	3	3	1	2	2	1	3	1	3	2	2	2	2	3
2009-2010	Pre-frail	Assumed deceased	004	72	Other Race	0.92	Covered by health insurance	Overweight	MET>=600	Yes	No	No	High/Recommended	Refused/dont know	no hospital admission	No	Yes	Widowed/Divorced/Separated	1	2	2	5	3	2	3	1	2	2	1	1	3	1	0	0	1	1	2
2009-2010	Robust	Assumed alive		67	Other Hispanic	0.98	Covered by health insurance	Obese	MET < 600	Yes	No	No	High/Recommended	Refused/dont know	no hospital admission	No	No	Married/Living with partner	1	2	3	3	3	3	3	1	2	1	3	1	1	3	2	2	2	2	3
2009-2010	Frail	Assumed alive		65	Non-Hispanic Black	1.99	Covered by health insurance	Obese	MET < 600	Yes	No	Yes	High/Recommended	Refused/dont know	<=3 times	No	No	Widowed/Divorced/Separated	1	2	2	2	2	3	3	1	1	2	1	1	1	2	2	2	1	2	3
2009-2010	Pre-frail	Assumed alive		71	Non-Hispanic White	1.72	Covered by health insurance	Obese	MET < 600	Yes	No	No	High/Recommended	Refused/dont know	no hospital admission	No	No	Married/Living with partner	1	2	3	4	2	3	3	1	2	2	1	1	1	3	2	2	2	2	3
2009-2010	Pre-frail	Assumed alive		74	Non-Hispanic White	1.75	Covered by health insurance	Obese	MET>=600	Yes	No	No	High/Recommended	Refused/dont know	no hospital admission	No	No	Widowed/Divorced/Separated	1	1	3	3	3	3	3	1	2	2	1	1	1	3	2	1	2	2	2
2009-2010	Robust	Assumed alive		68	Non-Hispanic White	1.29	Covered by health insurance	Underweight	MET>=600	Yes	No	No	High/Recommended	Refused/dont know	no hospital admission	No	No	Widowed/Divorced/Separated	1	1	3	2	2	3	3	2	2	2	1	1	1	1	1	2	2	2	3
2009-2010	Pre-frail	Assumed alive		80	Non-Hispanic White		Covered by health insurance	Overweight	MET>=600	No	No	No	High/Recommended	Refused/dont know	no hospital admission	No	No	Widowed/Divorced/Separated	1	2	3	4	3	3	3	1	1	2	1	3	1	3	2	2	2	2	3
2009-2010	Robust	Assumed alive		72	Non-Hispanic White	4.12	Covered by health insurance	Overweight	MET>=600	Yes	No	No	High/Recommended	Refused/dont know	no hospital admission	No	No	Married/Living with partner	1	2	3	5	3	3	3	2	2	2	1	3	1	2	2	1	1	2	1
2009-2010	Robust	Assumed alive		77	Non-Hispanic White	2.75	Covered by health insurance	Obese	MET < 600	Yes	No	No	High/Recommended	Refused/dont know	no hospital admission	No	No	Married/Living with partner	1	2	3	3	3	3	3	1	2	2	1	1	1	2	2	2	2	2	3
2009-2010	Robust	Assumed alive		80	Non-Hispanic White	2.47	Covered by health insurance	Overweight	MET < 600	Yes	No	No	Lower	Refused/dont know	no hospital admission	No	No	Married/Living with partner	1	2	3	3	2	3	3	2	1	2	1	1	1	3	2	2	2	0	3
2009-2010	Robust	Assumed alive		80	Non-Hispanic White	0.83	Covered by health insurance	Overweight	MET>=600	Yes	No	Yes	High/Recommended	Refused/dont know	no hospital admission	No	No	Widowed/Divorced/Separated	1	2	3	1	2	3	3	1	2	2	1	1	1	3	0	2	1	2	2
2009-2010	Robust	Assumed alive		68	Other Hispanic	2.43	Covered by health insurance	Obese	MET>=600	Yes	No	Yes	Lower	Refused/dont know	no hospital admission	No	No	Widowed/Divorced/Separated	1	2	3	2	2	3	3	1	2	2	1	1	1	3	1	2	1	1	3
2009-2010	Robust	Assumed alive		66	Non-Hispanic White	5.00	Covered by health insurance	Overweight	MET>=600	Yes	No	Yes	High/Recommended	Refused/dont know	no hospital admission	No	No	Married/Living with partner	1	2	3	2	2	3	3	1	2	2	1	1	1	2	2	2	2	2	1
2009-2010	Robust	Assumed alive		71	Non-Hispanic White	1.33	Covered by health insurance	Normal	MET>=600	No	No	No	Lower	Refused/dont know	no hospital admission	No	No	Widowed/Divorced/Separated	1	2	3	3	2	3	2	2	2	2	1	3	1	3	2	2	1	2	2
2009-2010	Robust	Assumed alive		70	Non-Hispanic White	1.92	Covered by health insurance	Obese	MET < 600	Yes	No	No	High/Recommended	Refused/dont know	no hospital admission	No	No	Married/Living with partner	1	2	3	3	3	3	3	1	2	2	1	3	1	3	2	2	2	2	3
2009-2010	Robust	Assumed alive		75	Non-Hispanic White	3.09	Covered by health insurance	Obese	MET>=600	Yes	No	No	High/Recommended	Refused/dont know	no hospital admission	No	No	Married/Living with partner	1	2	3	5	3	3	3	1	2	2	1	3	1	3	2	2	1	2	2
2009-2010	Pre-frail	Assumed alive		77	Non-Hispanic White	1.37	Covered by health insurance	Normal	MET < 600	Yes	No	No	Lower	Refused/dont know	no hospital admission	No	No	Married/Living with partner	1	2	2	1	2	2	2	2	2	2	1	3	1	1	2	2	2	2	1
2009-2010	Robust	Assumed alive		80	Non-Hispanic White	2.47	Covered by health insurance	Normal	MET < 600	No	No	No	High/Recommended	Refused/dont know	no hospital admission	No	No	Married/Living with partner	1	2	3	2	2	3	3	1	2	2	1	3	1	3	2	2	2	1	2
2009-2010	Robust	Assumed alive		72	Non-Hispanic White	2.06	Covered by health insurance	Overweight	MET < 600	No	No	No	High/Recommended	Refused/dont know	no hospital admission	No	No	Married/Living with partner	1	2	3	3	2	3	3	1	2	2	1	3	1	1	2	2	2	2	1
2009-2010	Robust	Assumed alive		73	Non-Hispanic White	1.78	Covered by health insurance	Normal	MET>=600	Yes	No	No	High/Recommended	Refused/dont know	no hospital admission	No	No	Married/Living with partner	1	3	3	2	2	3	3	1	2	2	3	1	1	3	2	2	1	2	3
2009-2010	Robust	Assumed alive		80	Non-Hispanic White	5.00	Covered by health insurance	Overweight	MET>=600	No	No	No	High/Recommended	Refused/dont know	no hospital admission	No	Yes	Married/Living with partner	1	3	3	5	2	3	2	2	2	2	1	3	1	3	2	2	2	2	2
2009-2010	Pre-frail	Assumed alive		79	Non-Hispanic White	4.23	Covered by health insurance	Obese	MET>=600	No	No	No	High/Recommended	Refused/dont know	<=3 times	No	No	Married/Living with partner	1	2	3	4	3	2	3	1	2	2	1	1	1	3	2	2	2	2	2
2009-2010	Robust	Assumed alive		65	Non-Hispanic White	3.09	Covered by health insurance	Obese	MET>=600	No	No	No	High/Recommended	Refused/dont know	<=3 times	No	No	Married/Living with partner	1	2	3	5	3	3	3	1	2	1	1	3	1	3	2	2	2	2	2
2009-2010	Pre-frail	Assumed alive		80	Non-Hispanic White	4.80	Covered by health insurance	Overweight	MET < 600	Yes	No	No	Lower	Refused/dont know	no hospital admission	No	Yes	Married/Living with partner	1	2	3	4	2	2	3	1	2	2	1	3	1	3	2	2	1	2	2
2009-2010	Frail	Assumed deceased	001	80	Non-Hispanic White	3.88	Covered by health insurance	Normal	MET < 600	Yes	No	No	High/Recommended	Refused/dont know	no hospital admission	No	No	Widowed/Divorced/Separated	1	2	3	4	3	3	3	1	2	2	1	1	1	2	2	2	2	2	3
2009-2010	Robust	Assumed alive		80	Non-Hispanic White	3.43	Covered by health insurance	Overweight	MET>=600	No	No	No	High/Recommended	Refused/dont know	no hospital admission	No	No	Married/Living with partner	1	2	3	5	3	3	3	1	2	2	1	3	1	3	2	2	2	2	3
2009-2010	Robust	Assumed alive		80	Non-Hispanic White	3.91	Covered by health insurance	Normal	MET < 600	No	No	No	Lower	Refused/dont know	no hospital admission	No	No	Married/Living with partner	1	2	3	4	2	2	3	2	1	2	1	1	1	3	2	2	2	2	3
2009-2010	Robust	Assumed alive		77	Non-Hispanic White	2.40	Covered by health insurance	Normal	MET>=600	No	No	No	High/Recommended	Refused/dont know	no hospital admission	No	No	Married/Living with partner	1	3	3	5	3	3	3	1	2	2	1	1	1	3	2	2	2	0	3
2009-2010	Pre-frail	Assumed alive		80	Non-Hispanic White	3.43	Covered by health insurance	Overweight	MET>=600	Yes	No	Yes	Lower	Refused/dont know	no hospital admission	No	No	Married/Living with partner	1	2	3	5	2	3	3	1	2	1	1	1	1	2	2	2	2	2	3
2009-2010	Pre-frail	Assumed alive		80	Non-Hispanic White	3.28	Covered by health insurance	Normal	MET>=600	No	No	Yes	High/Recommended	Refused/dont know	<=3 times	No	No	Married/Living with partner	1	3	3	5	2	3	3	1	2	2	1	1	1	2	2	2	2	2	3
2009-2010	Frail	Assumed alive		72	Non-Hispanic White	0.54	Covered by health insurance	Overweight	MET < 600	Yes	No	No	Lower	Refused/dont know	no hospital admission	No	No	Married/Living with partner	1	3	3	2	2	2	2	2	2	1	1	1	1	1	2	2	2	1	2
2009-2010	Frail	Assumed alive		78	Non-Hispanic White	3.09	Covered by health insurance	Obese	MET < 600	Yes	No	No	High/Recommended	Refused/dont know	<=3 times	No	Yes	Married/Living with partner	1	2	3	4	3	3	3	1	2	2	1	1	1	3	0	2	0	2	2
2009-2010	Robust	Assumed alive		80	Non-Hispanic White	1.92	Covered by health insurance	Overweight	MET < 600	Yes	No	No	Lower	Refused/dont know	no hospital admission	No	No	Married/Living with partner	1	2	3	2	2	3	3	1	2	2	1	3	1	1	2	2	1	2	2
2009-2010	Robust	Assumed alive		68	Other Hispanic	3.82	Covered by health insurance	Overweight	MET < 600	Yes	No	No	High/Recommended	Refused/dont know	no hospital admission	No	No	Married/Living with partner	1	2	3	2	3	3	2	2	2	2	1	3	1	3	2	2	2	2	1
2009-2010	Robust	Assumed alive		71	Non-Hispanic Black	2.92	Not covered by health insurance	Overweight	MET < 600	Yes	No	No	High/Recommended	Refused/dont know	no hospital admission	No	No	Married/Living with partner	1	2	2	4	3	3	3	1	2	2	1	1	1	1	2	2	1	2	2
2009-2010	Robust	Assumed alive		80	Non-Hispanic White	4.37	Covered by health insurance	Normal	MET < 600	No	No	No	Lower	Refused/dont know	no hospital admission	No	No	Married/Living with partner	1	2	3	5	3	2	2	1	2	2	1	1	1	3	2	2	2	2	3
2009-2010	Robust	Assumed alive		67	Non-Hispanic Black	1.24	Covered by health insurance	Overweight	MET>=600	Yes	No	No	High/Recommended	Refused/dont know	no hospital admission	No	No	Widowed/Divorced/Separated	1	2	3	4	3	3	3	1	1	2	1	1	1	3	2	2	2	2	3
2009-2010	Frail	Assumed alive		70	Non-Hispanic White		Covered by health insurance	Overweight	MET>=600	Yes	No	Yes	High/Recommended	Refused/dont know	<=3 times	No	No	Married/Living with partner	1	2	2	3	3	3	3	1	2	2	1	3	1	1	2	2	1	1	3
2009-2010	Pre-frail	Assumed alive		80	Non-Hispanic White	0.96	Covered by health insurance	Normal	MET < 600	Yes	No	No	High/Recommended	Refused/dont know	no hospital admission	No	No	Widowed/Divorced/Separated	1	2	3	3	3	3	3	1	1	2	1	1	1	3	2	2	2	2	3
2009-2010	Robust	Assumed alive		73	Non-Hispanic White	2.47	Covered by health insurance	Overweight	MET>=600		No	Yes	High/Recommended	Refused/dont know	no hospital admission	No	No	Married/Living with partner	1	2	3	4	3	3	3	1	2	2	1	1	1	1	2	1	2	2	3
2009-2010	Pre-frail	Assumed alive		65	Non-Hispanic White	5.00	Covered by health insurance	Obese	MET>=600	Yes	No	No	Lower	Refused/dont know	<=3 times	No	No	Married/Living with partner	1	2	3	5	2	3	2	1	2	2	1	1	1	3	2	1	1	2	3
2009-2010	Robust	Assumed alive		67	Non-Hispanic Black	5.00	Covered by health insurance	Obese	MET < 600	No	No	No	High/Recommended	Refused/dont know	no hospital admission	No	No	Married/Living with partner	1	2	3	3	2	3	3	1	2	2	1	1	1	1	2	2	1	2	1
2009-2010	Robust	Assumed alive		71	Non-Hispanic White	2.75	Covered by health insurance		MET>=600	Yes	No	No	missing	Refused/dont know	no hospital admission	No	No	Married/Living with partner	1	2	3	3	0	0	0	0	2	2	1	1	1	3	2	2	2	2	3
2009-2010	Robust	Assumed alive		80	Non-Hispanic White	5.00	Covered by health insurance	Overweight	MET>=600	No	No	No	High/Recommended	Refused/dont know	no hospital admission	No	No	Widowed/Divorced/Separated	1	2	3	5	3	3	3	1	2	2	1	1	1	3	2	2	2	2	3
2009-2010	Pre-frail	Assumed alive		77	Non-Hispanic White	1.02	Covered by health insurance	Obese	MET>=600	Yes	No	No	High/Recommended	Refused/dont know	no hospital admission	No	No	Widowed/Divorced/Separated	1	2	3	1	3	3	3	1	2	2	1	1	1	3	2	2	2	2	3
2009-2010	Robust	Assumed alive		80	Non-Hispanic White	1.39	Covered by health insurance	Overweight	MET>=600	Yes	No	No	High/Recommended	Refused/dont know	no hospital admission	No	No	Widowed/Divorced/Separated	1	3	2	3	2	3	3	1	2	2	1	1	1	3	2	2	2	2	2
2009-2010	Frail	Assumed deceased	001	80	Non-Hispanic White	4.62	Covered by health insurance	Overweight	MET < 600	No	No	No	High/Recommended	Refused/dont know	no hospital admission	No	No	Never married	1	2	3	5	2	2	3	1	2	2	1	1	1	1	2	1	2	1	2
2009-2010	Robust	Assumed deceased	001	65	Non-Hispanic Black	2.75	Covered by health insurance	Obese	MET < 600	No	No	No	High/Recommended	Refused/dont know	<=3 times	No	No	Married/Living with partner	1	2	3	5	2	3	2	2	2	2	1	1	3	3	2	2	2	2	1
2009-2010	Frail	Assumed alive		80	Non-Hispanic White	2.40	Covered by health insurance	Overweight	MET < 600	No	No	No	High/Recommended	Refused/dont know	no hospital admission	No	No	Married/Living with partner	1	3	2	3	3	3	3	1	2	2	1	3	1	3	2	1	1	0	3
2009-2010	Robust	Assumed alive		66	Other Hispanic	1.51	Covered by health insurance	Overweight	MET < 600	Yes	No	No	Lower	Refused/dont know	no hospital admission	No	No	Married/Living with partner	1	2	3	3	2	2	2	2	1	2	1	1	1	1	2	2	1	2	1
2009-2010	Pre-frail	Assumed deceased	001	80	Non-Hispanic White	2.26	Covered by health insurance	Overweight	MET>=600	Yes	No	No	Lower	Refused/dont know	<=3 times	No	No	Married/Living with partner	1	2	2	4	2	3	2	2	1	2	1	3	1	1	2	2	1	2	1
2009-2010	Frail	Assumed deceased	002	76	Non-Hispanic White	2.75	Covered by health insurance	Obese	MET < 600	Yes	No	No	Lower	Refused/dont know	<=3 times	No	No	Married/Living with partner	1	2	3	3	2	3	3	1	2	2	1	3	1	1	0	1	2	0	2
2009-2010	Robust	Assumed alive		80	Non-Hispanic White	2.00	Covered by health insurance	Overweight	MET < 600	Yes	No	No	High/Recommended	Refused/dont know	no hospital admission	No	No	Married/Living with partner	1	2	3	5	3	3	3	1	2	2	1	3	3	1	2	2	2	1	2
2009-2010	Robust	Assumed alive		65	Non-Hispanic Black	2.37	Covered by health insurance	Normal	MET < 600	No	No	No	High/Recommended	Refused/dont know	no hospital admission	No	No	Widowed/Divorced/Separated	1	2	3	2	3	3	3	1	1	2	1	1	1	1	2	2	1	1	3
2009-2010	Robust	Assumed alive		80	Non-Hispanic White	2.40	Covered by health insurance	Normal	MET>=600	Yes	No	No	High/Recommended	Refused/dont know	no hospital admission	No	No	Married/Living with partner	1	2	3	5	2	3	3	1	2	2	1	3	1	2	2	2	2	2	2
2009-2010	Pre-frail	Assumed alive		73	Non-Hispanic Black	0.51	Covered by health insurance	Normal	MET < 600	Yes	No	Yes	Lower	Refused/dont know	<=3 times	No	No	Widowed/Divorced/Separated	1	2	0	4	2	3	3	1	0	0	1	3	1	1	2	2	2	2	2
2009-2010	Pre-frail	Assumed alive		80	Non-Hispanic White	3.55	Covered by health insurance	Obese	MET>=600	Yes	No	No	Lower	Refused/dont know	no hospital admission	No	No	Widowed/Divorced/Separated	1	3	3	4	3	2	2	2	2	2	1	3	1	1	0	0	0	0	2
2009-2010	Robust	Assumed alive		70	Mexican American	1.20	Covered by health insurance	Obese	MET < 600	Yes	No	No	High/Recommended	Refused/dont know	no hospital admission	No	No	Married/Living with partner	1	2	3	1	3	3	3	2	2	2	1	1	1	1	2	2	2	2	2
2009-2010	Pre-frail	Assumed alive		70	Non-Hispanic White	1.11	Covered by health insurance	Normal	MET>=600	Yes	No	No	High/Recommended	Refused/dont know	no hospital admission	No	Yes	Never married	1	2	2	2	2	3	3	1	2	1	1	1	1	3	2	2	1	2	3
2009-2010	Robust	Assumed alive		72	Other Race	1.13	Covered by health insurance	Normal	MET>=600	Yes	No	No	Lower	Refused/dont know	no hospital admission	No	No	Married/Living with partner	1	2	3	4	2	3	2	2	2	2	1	1	1	1	2	2	1	2	1
2009-2010	Pre-frail	Assumed alive		68	Mexican American	0.12	Covered by health insurance	Overweight	MET < 600	Yes	No	No	High/Recommended	Refused/dont know	no hospital admission	No	No	Married/Living with partner	1	2	3	1	3	3	3	1	2	2	1	1	1	3	2	2	2	2	3
2009-2010	Pre-frail	Assumed alive		72	Non-Hispanic Black	1.02	Covered by health insurance	Obese	MET>=600	Yes	No	No	Lower	Refused/dont know	no hospital admission	No	No	Widowed/Divorced/Separated	1	2	2	2	2	3	2	2	2	2	1	1	1	1	2	2	2	2	2
2009-2010	Pre-frail	Assumed alive		70	Non-Hispanic White	3.51	Covered by health insurance	Overweight	MET < 600	Yes	No	No	High/Recommended	Refused/dont know	no hospital admission	No	No	Widowed/Divorced/Separated	1	2	3	3	3	3	3	1	2	2	1	1	1	1	2	2	2	2	2
2009-2010	Robust	Assumed alive		79	Non-Hispanic Black	2.25	Covered by health insurance	Normal	MET>=600	No	No	No	Lower	Refused/dont know	no hospital admission	No	No	Married/Living with partner	1	3	3	1	2	2	2	2	2	2	1	1	1	2	2	2	1	1	1
2009-2010	Robust	Assumed alive		79	Non-Hispanic White	5.00	Covered by health insurance	Overweight	MET>=600	Yes	No	No	High/Recommended	Refused/dont know	no hospital admission	No	No	Married/Living with partner	1	2	3	1	2	3	3	1	2	2	1	1	1	1	2	2	2	2	3
2009-2010	Robust	Assumed alive		65	Non-Hispanic White	5.00	Covered by health insurance	Normal	MET < 600	No	No	No	High/Recommended	Refused/dont know	no hospital admission	No	No	Married/Living with partner	1	2	2	5	3	3	3	1	2	2	1	1	1	3	2	2	2	2	3
2009-2010	Pre-frail	Assumed alive		67	Non-Hispanic White	5.00	Covered by health insurance	Obese	MET < 600	Yes	No	No	High/Recommended	Refused/dont know	<=3 times	No	No	Married/Living with partner	1	2	2	4	2	3	3	1	2	2	1	3	1	3	1	1	1	2	3
2009-2010	Pre-frail	Assumed alive		70	Non-Hispanic White	3.09	Covered by health insurance	Obese	MET < 600	Yes	No	No	Lower	Refused/dont know	<=3 times	No	Yes	Married/Living with partner	1	2	3	3	2	2	3	1	2	2	1	3	1	2	2	2	2	1	3
2009-2010	Frail	Assumed alive		75	Non-Hispanic White	1.11	Covered by health insurance	Obese	MET < 600	Yes	No	Yes	High/Recommended	Refused/dont know	no hospital admission	No	No	Widowed/Divorced/Separated	1	3	3	1	3	3	3	1	2	2	1	1	1	1	1	2	1	1	2
2009-2010	Robust	Assumed alive		80	Non-Hispanic Black	4.46	Covered by health insurance	Normal	MET < 600	No	No	No	Lower	Refused/dont know	no hospital admission	No	No	Married/Living with partner	1	2	3	3	2	2	2	2	2	2	1	1	1	3	0	0	2	2	3
2009-2010	Robust	Assumed alive		72	Other Race	3.43	Covered by health insurance	Normal	MET < 600	Yes	No	No	Lower	Refused/dont know	no hospital admission	No	No	Married/Living with partner	1	2	3	4	2	2	2	2	2	2	1	3	1	3	2	2	1	1	1
2009-2010	Frail	Assumed alive		70	Non-Hispanic White	1.22	Covered by health insurance	Overweight	MET < 600	Yes	No	No	Lower	Refused/dont know	no hospital admission	No	No	Married/Living with partner	1	3	3	1	2	2	3	2	2	2	1	1	1	3	2	2	1	2	3
2009-2010	Robust	Assumed alive		77	Non-Hispanic White	2.27	Covered by health insurance	Obese	MET>=600	No	No	No	High/Recommended	Refused/dont know	no hospital admission	No	No	Married/Living with partner	1	3	3	5	3	3	3	1	2	2	1	3	1	3	2	2	2	2	3
2009-2010	Pre-frail	Assumed alive		66	Other Race	1.12	Covered by health insurance		MET>=600	No	No	Yes	Lower	Refused/dont know	no hospital admission	No	No	Married/Living with partner	1	3	3	5	3	3	2	2	2	2	1	1	1	1	2	2	2	2	3
2009-2010	Pre-frail	Assumed alive		73	Non-Hispanic White	2.20	Covered by health insurance		MET < 600	Yes	No	No	High/Recommended	Refused/dont know	no hospital admission	No	No	Married/Living with partner	1	3	3	5	2	3	3	1	1	2	1	1	1	2	2	1	2	2	1
2009-2010	Pre-frail	Assumed alive		80	Non-Hispanic White	4.12	Covered by health insurance	Normal	MET < 600	No	No	No	Lower	Refused/dont know	no hospital admission	No	No	Married/Living with partner	1	2	3	5	2	2	2	2	2	2	1	3	1	3	2	2	2	2	1
2009-2010	Robust	Assumed alive		80	Non-Hispanic White		Covered by health insurance	Overweight	MET < 600	Yes	No	Yes	High/Recommended	Refused/dont know	<=3 times	No	No	Married/Living with partner	1	2	3	4	3	2	3	2	2	2	1	3	1	3	2	2	1	2	3
2009-2010	Robust	Assumed alive		67	Other Race	1.03	Covered by health insurance	Obese	MET < 600	Yes	No	No	Lower	Refused/dont know	no hospital admission	No	No	Married/Living with partner	1	2	3	1	2	3	2	2	2	2	1	1	1	3	2	2	1	2	2
2009-2010	Pre-frail	Assumed alive		73	Mexican American		Covered by health insurance	Normal	MET>=600	Yes	No	No	High/Recommended	Refused/dont know	no hospital admission	No	No	Married/Living with partner	1	2	3	2	3	3	3	1	1	2	1	1	1	3	2	2	2	2	2
2009-2010	Robust	Assumed alive		73	Non-Hispanic White	3.98	Covered by health insurance	Normal	MET>=600	No	No	No	High/Recommended	Refused/dont know	no hospital admission	No	No	Married/Living with partner	1	2	0	5	3	3	3	2	0	0	1	1	1	3	2	2	2	2	3
2009-2010	Robust	Assumed alive		65	Other Hispanic	2.77	Covered by health insurance	Overweight	MET>=600	Yes	No	No	High/Recommended	Refused/dont know	no hospital admission	No	No	Widowed/Divorced/Separated	1	2	3	3	3	3	3	1	2	2	1	1	1	3	2	2	1	2	3
2009-2010	Robust	Assumed alive		73	Non-Hispanic White		Covered by health insurance	Overweight	MET < 600	No	No	No	High/Recommended	Refused/dont know	no hospital admission	No	No	Widowed/Divorced/Separated	1	2	2	4	2	3	3	2	2	2	1	3	1	1	2	1	2	1	3
2009-2010	Robust	Assumed alive		80	Non-Hispanic White	2.13	Covered by health insurance	Overweight	MET < 600	Yes	No	No	High/Recommended	Refused/dont know	no hospital admission	No	No	Married/Living with partner	1	2	3	3	3	3	3	1	2	2	1	1	1	2	2	2	2	2	3
2009-2010	Robust	Assumed alive		67	Non-Hispanic White	4.12	Covered by health insurance	Normal	MET < 600	No	No	No	High/Recommended	Refused/dont know	no hospital admission	No	No	Married/Living with partner	1	2	3	4	2	3	3	2	1	2	1	3	1	3	1	2	1	2	1
2009-2010	Pre-frail	Assumed alive		65	Mexican American	2.88	Covered by health insurance	Obese	MET < 600	Yes	No	No	High/Recommended	Refused/dont know	no hospital admission	No	No	Married/Living with partner	1	2	3	3	2	3	3	1	2	2	1	1	1	1	2	2	1	2	1
2009-2010	Pre-frail	Assumed alive		76	Non-Hispanic White	5.00	Covered by health insurance	Overweight	MET>=600	Yes	No	No	High/Recommended	Refused/dont know	no hospital admission	No	No	Widowed/Divorced/Separated	1	2	3	3	3	3	3	1	2	2	1	1	1	1	2	1	1	1	2
2009-2010	Pre-frail	Assumed alive		67	Non-Hispanic White	2.77	Covered by health insurance	Obese	MET < 600	Yes	No	No	High/Recommended	Refused/dont know	<=3 times	No	No	Widowed/Divorced/Separated	1	2	2	4	3	3	3	1	2	2	1	1	1	3	2	2	2	1	3
2009-2010	Pre-frail	Assumed alive		80	Mexican American		Covered by health insurance	Normal	MET < 600	Yes	No	Yes	Lower	Refused/dont know	no hospital admission	No	No	Married/Living with partner	1	2	2	1	2	2	2	2	2	1	3	2	1	1	2	2	2	1	2
2009-2010	Pre-frail	Assumed alive		80	Mexican American	0.89	Covered by health insurance	Overweight	MET < 600	Yes	No	No	Lower	Refused/dont know	<=3 times	No	No	Married/Living with partner	1	2	3	1	2	2	2	2	2	2	3	1	1	1	2	2	2	2	3
2009-2010	Pre-frail	Assumed alive		71	Mexican American	0.77	Covered by health insurance	Obese	MET>=600	No	No	No	Lower	Refused/dont know	no hospital admission	No	No	Married/Living with partner	1	2	3	1	3	2	3	1	2	2	1	1	1	2	2	2	1	2	2
2009-2010	Robust	Assumed alive		71	Other Hispanic	1.85	Covered by health insurance	Normal	MET>=600	Yes	No	No	Lower	Refused/dont know	no hospital admission	No	No	Married/Living with partner	1	2	3	2	2	2	2	2	2	2	1	1	1	3	2	2	1	2	1
2009-2010	Robust	Assumed alive		72	Non-Hispanic White	2.13	Covered by health insurance	Overweight	MET < 600	No	No	No	High/Recommended	Refused/dont know	no hospital admission	No	No	Married/Living with partner	1	3	3	3	3	3	3	1	2	2	1	1	1	3	2	2	2	2	2
2009-2010	Robust	Assumed alive		72	Mexican American	1.20	Covered by health insurance	Normal	MET < 600	Yes	No	No	High/Recommended	Refused/dont know	no hospital admission	No	No	Married/Living with partner	1	2	3	2	3	3	3	1	1	1	1	1	1	3	2	2	1	2	1
2009-2010	Pre-frail	Assumed alive		72	Non-Hispanic Black	1.35	Covered by health insurance	Obese	MET < 600	Yes	No	No	Lower	Refused/dont know	no hospital admission	No	No	Married/Living with partner	1	1	3	2	2	2	2	2	1	2	1	1	1	1	2	2	2	1	1
2009-2010	Robust	Assumed alive		65	Non-Hispanic White	4.85	Covered by health insurance	Obese	MET>=600	No	No	No	High/Recommended	Refused/dont know	no hospital admission	No	No	Married/Living with partner	1	3	3	5	3	3	3	1	1	2	1	1	1	1	2	2	1	1	3
2009-2010	Robust	Assumed alive		68	Non-Hispanic White	4.25	Covered by health insurance	Obese	MET>=600	Yes	No	No	High/Recommended	Refused/dont know	<=3 times	No	No	Married/Living with partner	1	2	3	5	3	3	3	1	2	2	1	3	1	3	2	1	1	2	3
2009-2010	Robust	Assumed alive		66	Other Race	5.00	Covered by health insurance	Obese	MET>=600	No	No	No	Lower	Refused/dont know	no hospital admission	No	No	Married/Living with partner	1	3	3	5	2	3	2	2	2	2	1	1	1	3	2	2	1	2	3
2009-2010	Pre-frail	Assumed alive		71	Non-Hispanic White	1.73	Covered by health insurance	Obese	MET < 600	No	No	No	High/Recommended	Refused/dont know	no hospital admission	No	No	Married/Living with partner	1	2	3	3	2	3	3	1	2	2	1	1	1	1	2	2	1	2	1
2009-2010	Robust	Assumed alive		73	Other Race	0.91	Covered by health insurance	Normal	MET < 600	No	No	No	missing	Refused/dont know	no hospital admission	No	No	Married/Living with partner	1	3	3	5	0	0	0	0	2	2	1	1	1	3	0	2	2	2	1
2009-2010	Robust	Assumed alive		72	Non-Hispanic White	4.80	Covered by health insurance	Overweight	MET>=600	No	No	No	High/Recommended	Refused/dont know	<=3 times	No	No	Married/Living with partner	1	2	3	3	2	2	3	2	2	2	1	1	1	3	2	2	1	2	1
2009-2010	Robust	Assumed alive		71	Non-Hispanic White	3.08	Covered by health insurance	Overweight	MET < 600	No	No	No	High/Recommended	Refused/dont know	no hospital admission	No	No	Married/Living with partner	1	2	3	3	3	3	3	1	2	2	1	3	1	3	2	2	2	2	2
2009-2010	Pre-frail	Assumed alive		80	Non-Hispanic White	5.00	Covered by health insurance	Obese	MET < 600	Yes	No	No	Lower	Refused/dont know	no hospital admission	No	Yes	Married/Living with partner	1	2	3	2	3	3	2	2	2	2	1	3	1	3	0	2	2	2	3
2009-2010	Robust	Assumed alive		67	Mexican American	5.00	Covered by health insurance	Obese	MET < 600	Yes	Yes	Yes	Lower	Refused/dont know	no hospital admission	No	No	Married/Living with partner	1	2	3	2	2	2	2	2	2	2	1	1	1	1	2	2	2	2	2
2009-2010	Robust	Assumed alive		76	Non-Hispanic White	1.24	Covered by health insurance	Obese	MET < 600	No	No	No	High/Recommended	Refused/dont know	no hospital admission	No	No	Married/Living with partner	1	3	3	4	3	3	3	1	1	2	1	3	1	3	2	2	2	2	1
2009-2010	Robust	Assumed alive		68	Non-Hispanic White	1.20	Covered by health insurance	Obese	MET>=600	Yes	No	Yes	High/Recommended	Refused/dont know	<=3 times	No	No	Widowed/Divorced/Separated	1	2	3	2	2	3	3	1	2	2	1	1	1	3	2	2	2	2	3
2009-2010	Robust	Assumed alive		80	Non-Hispanic White	1.24	Covered by health insurance	Normal	MET>=600	Yes	No	No	High/Recommended	Refused/dont know	no hospital admission	No	No	Married/Living with partner	1	2	3	3	2	3	3	1	2	1	1	3	1	3	2	2	2	2	2
2009-2010	Pre-frail	Assumed alive		69	Non-Hispanic White	1.11	Covered by health insurance	Overweight	MET < 600	No	No	No	Lower	Refused/dont know	<=3 times	Yes	No	Widowed/Divorced/Separated	1	2	3	3	2	2	2	2	2	2	1	1	3	2	2	2	2	1	1
2009-2010	Robust	Assumed alive		78	Non-Hispanic White	1.29	Covered by health insurance	Obese	MET>=600	Yes	No	Yes	High/Recommended	Refused/dont know	no hospital admission	No	No	Never married	1	2	3	3	3	3	3	1	2	2	1	3	1	1	1	2	2	2	1
2009-2010	Robust	Assumed alive		80	Non-Hispanic White	5.00	Covered by health insurance	Overweight	MET>=600	Yes	No	Yes	High/Recommended	Refused/dont know	no hospital admission	No	No	Married/Living with partner	1	2	3	4	3	3	3	2	2	2	1	3	1	3	2	2	2	2	3
2009-2010	Robust	Assumed alive		65	Non-Hispanic White	5.00	Covered by health insurance	Normal	MET>=600	No	No	No	High/Recommended	Refused/dont know	no hospital admission	No	No	Married/Living with partner	1	3	3	5	3	3	3	1	2	2	1	3	1	3	2	2	2	2	3
2009-2010	Robust	Assumed alive		72	Non-Hispanic White	5.00	Covered by health insurance	Overweight	MET>=600	No	No	No	High/Recommended	Refused/dont know	no hospital admission	No	No	Married/Living with partner	1	3	3	5	3	3	3	1	2	2	1	1	1	3	2	2	2	2	3
2009-2010	Robust	Assumed alive		65	Non-Hispanic White	5.00	Covered by health insurance	Obese	MET>=600	Yes	No	No	High/Recommended	Refused/dont know	no hospital admission	No	No	Married/Living with partner	1	2	3	5	3	3	3	1	2	2	1	1	1	1	2	2	1	2	2
2009-2010	Robust	Assumed alive		80	Mexican American	3.77	Covered by health insurance	Normal	MET < 600	No	No	No	Lower	Refused/dont know	no hospital admission	No	No	Married/Living with partner	1	2	3	5	2	3	2	2	2	2	1	1	1	2	2	2	2	2	2
2009-2010	Pre-frail	Assumed alive		80	Non-Hispanic Black	1.55	Covered by health insurance	Obese	MET>=600	Yes	No	No	Lower	Refused/dont know	no hospital admission	No	No	Widowed/Divorced/Separated	1	2	3	1	2	2	3	1	2	2	1	1	1	1	2	2	2	2	3
2009-2010	Robust	Assumed alive		66	Non-Hispanic Black	3.55	Covered by health insurance	Normal	MET>=600	No	No	No	High/Recommended	Refused/dont know	no hospital admission	No	No	Married/Living with partner	1	2	0	5	2	3	3	1	0	0	1	1	1	2	2	2	2	2	2
2009-2010	Robust	Assumed alive		67	Non-Hispanic White	4.94	Covered by health insurance	Obese	MET>=600	No	No	Yes	High/Recommended	Refused/dont know	no hospital admission	No	No	Married/Living with partner	1	2	3	4	3	3	3	1	2	2	1	3	1	1	2	1	2	1	3
2009-2010	Frail	Assumed alive		80	Non-Hispanic White	0.91	Covered by health insurance	Overweight	MET < 600	Yes	No	No	Lower	Refused/dont know	<=3 times	No	No	Married/Living with partner	1	2	3	1	2	2	2	2	2	1	1	1	1	1	2	2	1	2	2
2009-2010	Pre-frail	Assumed alive		78	Non-Hispanic Black	0.55	Covered by health insurance	Normal	MET < 600	No	No	No	High/Recommended	Refused/dont know	no hospital admission	No	No	Widowed/Divorced/Separated	1	2	3	3	3	2	3	1	1	2	1	1	1	1	2	2	2	2	2
2009-2010	Robust	Assumed alive		72	Non-Hispanic White	5.00	Covered by health insurance	Overweight	MET>=600	Yes	No	No	High/Recommended	Refused/dont know	no hospital admission	No	No	Married/Living with partner	1	2	3	5	3	3	3	2	2	2	1	3	1	3	1	2	2	2	3
2009-2010	Pre-frail	Assumed alive		67	Non-Hispanic White	5.00	Covered by health insurance	Normal	MET < 600	Yes	Yes	Yes	High/Recommended	Refused/dont know	<=3 times	No	No	Widowed/Divorced/Separated	1	2	3	3	3	3	3	1	2	2	1	1	3	3	2	2	1	0	2
2009-2010	Frail	Assumed alive		80	Non-Hispanic White	2.40	Covered by health insurance	Overweight	MET < 600	Yes	No	Yes	Lower	Refused/dont know	<=3 times	No	No	Married/Living with partner	1	2	2	4	2	3	3	1	2	2	1	1	1	1	2	2	2	2	3
2009-2010	Robust	Assumed alive		66	Non-Hispanic White	1.29	Covered by health insurance	Obese	MET>=600	No	No	No	High/Recommended	Refused/dont know	no hospital admission	No	No	Married/Living with partner	1	3	3	3	3	3	3	1	2	2	1	1	1	3	2	2	2	2	3
2009-2010	Robust	Assumed alive		80	Non-Hispanic White	1.65	Covered by health insurance	Overweight	MET < 600		No	No	missing	Refused/dont know	no hospital admission	No	No	Married/Living with partner	1	2	3	1	0	0	0	0	2	2	1	1	1	3	2	2	1	2	3
2009-2010	Robust	Assumed alive		80	Mexican American	5.00	Covered by health insurance	Obese	MET < 600	No	No	No	Lower	Refused/dont know	no hospital admission	Yes	No	Widowed/Divorced/Separated	1	2	3	4	2	2	2	1	2	2	1	1	1	3	0	2	1	2	3
2009-2010	Pre-frail	Assumed alive		80	Non-Hispanic White	2.20	Covered by health insurance	Overweight	MET>=600	Yes	No	No	Lower	Refused/dont know	no hospital admission	No	No	Married/Living with partner	1	2	3	3	2	3	3	2	2	1	1	1	1	2	2	2	2	1	3
2009-2010	Robust	Assumed alive		66	Non-Hispanic White	5.00	Covered by health insurance	Normal	MET>=600	No	No	Yes	Lower	Refused/dont know	no hospital admission	No	No	Married/Living with partner	1	2	3	5	3	3	2	2	2	2	1	1	1	3	0	2	2	2	3
2009-2010	Robust	Assumed alive		74	Non-Hispanic Black	2.04	Covered by health insurance	Obese	MET < 600	Yes	No	No	High/Recommended	Refused/dont know	<=3 times	No	No	Married/Living with partner	1	2	3	5	2	3	3	1	1	2	1	1	1	1	2	2	2	2	1
2009-2010	Pre-frail	Assumed alive		71	Non-Hispanic White	2.31	Covered by health insurance	Obese	MET>=600	No	No	No	High/Recommended	Refused/dont know	no hospital admission	No	No	Widowed/Divorced/Separated	1	2	3	4	3	3	3	1	2	2	1	1	1	3	2	2	2	2	3
2009-2010	Robust	Assumed alive		74	Non-Hispanic White	1.65	Covered by health insurance	Obese	MET < 600	Yes	No	No	High/Recommended	Refused/dont know	<=3 times	No	No	Married/Living with partner	1	1	3	3	2	3	3	1	2	2	1	3	1	3	2	2	1	2	1
2009-2010	Robust	Assumed alive		72	Other Race	0.25	Not covered by health insurance	Normal	MET>=600	No	No	No	Lower	Refused/dont know	no hospital admission	No	No	Married/Living with partner	1	2	3	5	2	3	3	2	1	2	1	1	2	1	2	2	2	2	1
2009-2010	Robust	Assumed alive		69	Non-Hispanic White	5.00	Covered by health insurance	Obese	MET < 600	Yes	No	No	High/Recommended	Refused/dont know	no hospital admission	No	No	Married/Living with partner	1	2	3	4	2	3	3	1	2	2	1	3	1	1	2	1	2	2	2
2009-2010	Pre-frail	Assumed alive		75	Non-Hispanic White	5.00	Covered by health insurance	Overweight	MET>=600	Yes	No	No	High/Recommended	Refused/dont know	no hospital admission	No	No	Married/Living with partner	1	2	3	5	3	3	3	1	2	2	1	3	1	1	2	2	1	2	2
2009-2010	Robust	Assumed alive		80	Non-Hispanic White	4.12	Covered by health insurance	Normal	MET>=600	No	No	No	High/Recommended	Refused/dont know	no hospital admission	No	No	Married/Living with partner	1	2	3	5	2	3	3	1	2	2	1	3	1	3	0	1	2	2	3
2009-2010	Pre-frail	Assumed alive		76	Non-Hispanic White	1.57	Covered by health insurance	Obese	MET < 600	Yes	No	No	Lower	Refused/dont know	no hospital admission	No	No	Widowed/Divorced/Separated	1	0	3	4	2	3	2	2	2	1	1	1	1	2	2	2	2	2	3
2009-2010	Robust	Assumed alive		72	Non-Hispanic White	5.00	Covered by health insurance	Overweight	MET>=600	Yes	No	No	Lower	Refused/dont know	no hospital admission	No	No	Married/Living with partner	1	2	3	3	2	3	3	1	2	2	1	3	1	3	1	1	2	2	2
2009-2010	Robust	Assumed alive		80	Non-Hispanic White	4.16	Covered by health insurance	Overweight	MET>=600	No	No	No	High/Recommended	Refused/dont know	no hospital admission	No	No	Widowed/Divorced/Separated	1	2	3	2	3	3	3	1	2	2	1	1	1	1	0	2	1	2	3
2009-2010	Robust	Assumed alive		67	Non-Hispanic Black	5.00	Covered by health insurance	Overweight	MET>=600	Yes	No	No	Lower	Refused/dont know	no hospital admission	No	No	Married/Living with partner	1	2	3	5	2	3	3	2	2	2	1	3	1	3	2	2	1	2	3
2009-2010	Robust	Assumed alive		69	Non-Hispanic White	2.64	Covered by health insurance	Normal	MET < 600	Yes	No	Yes	High/Recommended	Refused/dont know	no hospital admission	Yes	No	Married/Living with partner	1	2	3	3	2	3	2	2	2	2	1	3	1	3	2	2	1	2	3
2009-2010	Pre-frail	Assumed alive		80	Non-Hispanic White		Covered by health insurance	Overweight	MET < 600	Yes	No	No	High/Recommended	Refused/dont know	no hospital admission	No	No	Widowed/Divorced/Separated	1	2	3	1	2	3	3	1	2	2	1	1	1	2	2	2	2	2	3
2009-2010	Robust	Assumed alive		74	Non-Hispanic White	5.00	Covered by health insurance	Overweight	MET>=600	Yes	No	Yes	Lower	Refused/dont know	no hospital admission	No	No	Married/Living with partner	1	2	3	4	2	3	2	2	2	2	1	1	1	1	2	2	2	2	2
2009-2010	Frail	Assumed alive		80	Non-Hispanic White	1.65	Covered by health insurance	Obese	MET < 600	Yes	No	No	Lower	Refused/dont know	no hospital admission	No	No	Married/Living with partner	1	2	3	2	2	2	2	2	2	2	1	1	1	3	2	2	1	2	3
2009-2010	Robust	Assumed alive		74	Non-Hispanic White	1.29	Covered by health insurance	Obese	MET>=600	Yes	No	No	High/Recommended	Refused/dont know	no hospital admission	No	No	Widowed/Divorced/Separated	1	2	3	5	3	3	3	1	2	2	1	1	1	3	2	2	2	2	3
2009-2010	Robust	Assumed alive		69	Non-Hispanic Black	4.46	Covered by health insurance	Normal	MET < 600	Yes	No	Yes	Lower	Refused/dont know	no hospital admission	No	No	Married/Living with partner	1	3	2	4	2	3	2	1	1	2	1	1	1	3	2	1	2	2	2
2009-2010	Frail	Assumed alive		66	Mexican American		Not covered by health insurance	Obese	MET>=600	Yes	No	No	Lower	Refused/dont know	no hospital admission	No	No	Married/Living with partner	1	2	3	1	2	3	3	1	2	2	1	3	1	1	2	2	1	2	3
2009-2010	Robust	Assumed alive		69	Other Race	4.15	Covered by health insurance	Normal	MET>=600	Yes	No	Yes	Lower	Refused/dont know	no hospital admission	No	No	Married/Living with partner	1	3	3	4	2	3	2	2	2	2	1	3	1	1	2	2	0	2	1
2009-2010	Pre-frail	Assumed alive		76	Mexican American	4.62	Covered by health insurance	Overweight	MET < 600	Yes	No	Yes	Lower	Refused/dont know	no hospital admission	No	No	Widowed/Divorced/Separated	1	2	3	4	2	2	2	2	2	1	1	3	1	3	2	2	1	2	2
2009-2010	Robust	Assumed alive		74	Non-Hispanic White	5.00	Covered by health insurance	Obese	MET < 600	Yes	No	Yes	High/Recommended	Refused/dont know	<=3 times	No	No	Married/Living with partner	1	3	3	1	3	3	3	1	2	2	1	3	1	3	2	2	2	2	3
2009-2010	Pre-frail	Assumed alive		74	Non-Hispanic White	1.29	Covered by health insurance	Overweight	MET>=600	Yes	No	Yes	High/Recommended	Refused/dont know	no hospital admission	No	No	Widowed/Divorced/Separated	1	2	3	3	2	3	3	1	2	2	1	1	1	1	2	2	2	2	2
2009-2010	Robust	Assumed alive		77	Non-Hispanic White	2.40	Covered by health insurance	Overweight	MET>=600	No	No	No	High/Recommended	Refused/dont know	<=3 times	No	No	Married/Living with partner	1	3	3	4	3	3	3	1	2	2	1	3	1	1	0	2	1	2	1
2009-2010	Robust	Assumed alive		80	Non-Hispanic White	4.46	Covered by health insurance	Obese	MET>=600	No	No	No	High/Recommended	Refused/dont know	no hospital admission	No	No	Married/Living with partner	1	2	3	5	2	3	3	1	2	2	1	3	1	3	2	1	2	2	2
2009-2010	Robust	Assumed alive		79	Mexican American	5.00	Covered by health insurance	Overweight	MET>=600	Yes	No	No	Lower	Refused/dont know	no hospital admission	No	No	Married/Living with partner	1	3	3	3	2	2	3	2	2	2	1	3	1	1	2	2	2	2	3
2009-2010	Pre-frail	Assumed alive		80	Non-Hispanic White	5.00	Covered by health insurance	Overweight	MET < 600	Yes	No	No	High/Recommended	Refused/dont know	no hospital admission	No	No	Widowed/Divorced/Separated	1	2	3	4	3	3	3	1	2	2	1	1	1	3	2	2	2	2	3
2009-2010	Pre-frail	Assumed alive		74	Non-Hispanic White	3.60	Covered by health insurance	Overweight	MET < 600	Yes	No	Yes	High/Recommended	Refused/dont know	no hospital admission	No	No	Married/Living with partner	1	3	3	2	2	3	3	2	1	2	1	1	1	3	2	2	1	2	1
2009-2010	Pre-frail	Assumed alive		75	Non-Hispanic Black	1.97	Covered by health insurance	Normal	MET < 600	No	No	No	High/Recommended	Refused/dont know	no hospital admission	No	No	Married/Living with partner	1	2	3	2	3	3	3	1	2	1	1	1	1	1	2	2	2	2	3
2009-2010	Pre-frail	Assumed alive		73	Non-Hispanic White	0.54	Covered by health insurance	Obese	MET>=600	No	No	No	High/Recommended	Refused/dont know	no hospital admission	No	No	Widowed/Divorced/Separated	1	2	3	3	3	3	3	1	2	2	1	3	1	3	0	2	2	2	2
2009-2010	Pre-frail	Assumed alive		80	Non-Hispanic White	2.31	Covered by health insurance	Overweight	MET>=600	Yes	No	No	High/Recommended	Refused/dont know	no hospital admission	No	No	Widowed/Divorced/Separated	1	2	3	4	3	3	3	1	2	2	1	1	1	3	2	2	2	2	3
2009-2010	Robust	Assumed alive		76	Non-Hispanic Black	3.51	Covered by health insurance	Normal	MET < 600	No	No	No	Lower	Refused/dont know	no hospital admission	No	No	Widowed/Divorced/Separated	1	2	3	3	2	2	2	2	2	2	1	1	1	3	2	2	2	2	3
2009-2010	Robust	Assumed alive		72	Non-Hispanic White	5.00	Covered by health insurance	Obese	MET>=600	Yes	No	No	High/Recommended	Refused/dont know	no hospital admission	No	No	Married/Living with partner	1	2	3	5	2	3	2	2	2	2	1	3	3	1	2	2	1	2	3
2009-2010	Robust	Assumed alive		80	Non-Hispanic White	2.75	Covered by health insurance	Overweight	MET>=600	No	No	Yes	High/Recommended	Refused/dont know	no hospital admission	No	No	Married/Living with partner	1	2	3	5	3	3	3	1	2	2	1	3	1	3	2	2	1	2	3
2009-2010	Frail	Assumed alive		70	Non-Hispanic White	2.75	Covered by health insurance	Obese	MET < 600	Yes	No	No	Lower	Refused/dont know	<=3 times	No	Yes	Married/Living with partner	1	2	3	3	2	2	3	1	2	2	1	1	1	3	2	1	2	2	3
2009-2010	Frail	Assumed alive		70	Non-Hispanic White	1.92	Covered by health insurance	Obese	MET < 600	No	No	No	High/Recommended	Refused/dont know	no hospital admission	No	No	Married/Living with partner	1	2	3	3	2	3	3	1	2	2	1	1	1	3	2	2	2	2	3
2009-2010	Pre-frail	Assumed alive		65	Non-Hispanic White	5.00	Covered by health insurance	Overweight	MET < 600	Yes	No	No	High/Recommended	Refused/dont know	<=3 times	No	No	Married/Living with partner	1	2	3	5	3	3	3	1	2	2	1	3	1	2	2	2	2	2	3
2009-2010	Robust	Assumed alive		65	Non-Hispanic Black	0.14	Not covered by health insurance	Overweight	MET>=600	Yes	No	No	High/Recommended	Refused/dont know	no hospital admission	No	No	Widowed/Divorced/Separated	1	2	3	1	3	3	3	1	2	2	1	1	1	1	2	2	2	2	3
2009-2010	Robust	Assumed alive		76	Non-Hispanic White	5.00	Covered by health insurance	Overweight	MET < 600	No	No	No	High/Recommended	Refused/dont know	no hospital admission	No	No	Married/Living with partner	1	3	2	5	3	3	3	1	2	2	1	1	1	1	2	2	2	2	3
2009-2010	Robust	Assumed alive		80	Non-Hispanic White	4.12	Covered by health insurance	Overweight	MET>=600	Yes	No	No	High/Recommended	Refused/dont know	no hospital admission	No	No	Married/Living with partner	1	2	2	4	3	3	3	1	2	1	1	3	1	3	2	2	2	2	3
2009-2010	Robust	Assumed alive		66	Non-Hispanic White	1.20	Covered by health insurance	Obese	MET < 600	No	No	No	Lower	Refused/dont know	no hospital admission	No	No	Married/Living with partner	1	2	3	5	2	2	2	2	2	2	1	1	1	1	2	2	1	2	1
2009-2010	Robust	Assumed alive		80	Non-Hispanic White	1.17	Covered by health insurance	Overweight	MET < 600	Yes	No	Yes	Lower	Refused/dont know	<=3 times	No	No	Married/Living with partner	1	3	3	2	2	3	3	2	2	1	1	1	1	3	2	2	2	2	3
2009-2010	Robust	Assumed alive		75	Non-Hispanic White	4.94	Covered by health insurance	Overweight	MET < 600	No	No	No	Lower	Refused/dont know	no hospital admission	No	Yes	Married/Living with partner	1	2	2	4	2	3	3	1	2	2	1	3	1	3	2	2	2	2	3
2009-2010	Robust	Assumed alive		71	Non-Hispanic White	2.09	Covered by health insurance	Overweight	MET>=600	Yes	No	No	High/Recommended	Refused/dont know	no hospital admission	No	No	Married/Living with partner	1	2	3	5	3	3	3	1	2	2	1	1	1	3	2	2	2	2	3
2009-2010	Pre-frail	Assumed alive		66	Mexican American	3.49	Covered by health insurance	Normal	MET>=600	Yes	No	No	Lower	Refused/dont know	no hospital admission	No	No	Widowed/Divorced/Separated	1	2	3	4	2	3	3	2	2	2	1	1	1	2	2	2	1	2	3
2009-2010	Robust	Assumed alive		74	Non-Hispanic White		Covered by health insurance	Overweight	MET>=600	No	No	No	Lower	Refused/dont know	<=3 times	No	No	Married/Living with partner	1	3	3	3	2	2	3	1	2	2	1	3	3	3	2	2	2	2	2
2009-2010	Pre-frail	Assumed alive		68	Non-Hispanic White	0.91	Covered by health insurance	Underweight	MET < 600	Yes	No	No	High/Recommended	Refused/dont know	no hospital admission	No	No	Never married	1	2	3	5	3	3	3	2	2	2	1	1	1	3	1	2	2	2	3
2009-2010	Robust	Assumed alive		68	Mexican American	0.55	Covered by health insurance	Obese	MET < 600	Yes	No	No	High/Recommended	Refused/dont know	no hospital admission	No	No	Widowed/Divorced/Separated	1	2	3	2	3	3	3	2	2	2	1	1	1	3	2	2	2	1	3
2009-2010	Pre-frail	Assumed alive		67	Other Race	3.49	Covered by health insurance	Normal	MET < 600	No	No	Yes	Lower	Refused/dont know	<=3 times	Yes	No	Married/Living with partner	1	3	0	5	2	3	2	2	2	2	1	3	1	1	2	2	2	2	2
2009-2010	Frail	Assumed alive		80	Other Race	3.09	Covered by health insurance	Overweight	MET < 600	No	No	Yes	Lower	Refused/dont know	<=3 times	No	No	Married/Living with partner	1	2	3	5	3	2	2	1	2	2	1	1	1	3	2	2	1	2	3
2009-2010	Robust	Assumed alive		76	Non-Hispanic White		Covered by health insurance	Obese	MET>=600	Yes	No	No	High/Recommended	Refused/dont know	no hospital admission	No	No	Married/Living with partner	1	3	3	3	2	3	3	1	2	2	1	1	1	3	2	2	2	2	2
2009-2010	Robust	Assumed alive		68	Mexican American	1.80	Covered by health insurance	Obese	MET>=600	Yes	No	No	Lower	Refused/dont know	no hospital admission	No	No	Married/Living with partner	1	3	2	1	2	2	2	2	2	2	1	1	1	2	2	2	2	2	3
2009-2010	Robust	Assumed alive		78	Other Hispanic	4.37	Covered by health insurance	Obese	MET < 600	Yes	No	No	Lower	Refused/dont know	<=3 times	No	No	Married/Living with partner	1	2	3	5	2	2	2	1	2	2	1	3	1	1	2	2	0	2	2
2009-2010	Pre-frail	Assumed alive		68	Non-Hispanic White	2.06	Covered by health insurance	Obese	MET>=600	No	No	No	Lower	Refused/dont know	no hospital admission	No	No	Married/Living with partner	1	2	3	3	2	2	3	1	2	2	1	1	1	1	2	2	2	2	1
2009-2010	Robust	Assumed alive		69	Non-Hispanic Black		Covered by health insurance	Obese	MET < 600	Yes	No	No	High/Recommended	Refused/dont know	no hospital admission	No	No	Married/Living with partner	1	2	3	3	3	3	3	1	1	2	1	3	1	3	2	2	2	2	2
2009-2010	Pre-frail	Assumed alive		65	Other Race		Not covered by health insurance	Normal	MET < 600	Yes	No	Yes	High/Recommended	Refused/dont know	no hospital admission	No	No	Widowed/Divorced/Separated	1	2	3	4	3	3	2	2	2	2	1	2	1	1	2	2	2	2	1
2009-2010	Robust	Assumed alive		70	Non-Hispanic White	5.00	Covered by health insurance	Overweight	MET>=600	Yes	No	No	Lower	Refused/dont know	no hospital admission	No	No	Married/Living with partner	1	2	3	3	3	3	2	2	2	2	1	1	1	3	2	2	2	2	2
2009-2010	Pre-frail	Assumed alive		80	Non-Hispanic White	2.49	Covered by health insurance	Overweight	MET>=600	No	No	No	High/Recommended	Refused/dont know	<=3 times	No	No	Widowed/Divorced/Separated	1	2	3	3	3	3	3	1	2	2	1	1	1	3	2	1	2	2	2
2009-2010	Pre-frail	Assumed alive		78	Mexican American	1.10	Not covered by health insurance	Overweight	MET < 600	No	No	No	Lower	Refused/dont know	<=3 times	No	No	Married/Living with partner	1	2	3	1	2	2	2	2	2	2	1	1	1	1	2	2	2	2	3
2009-2010	Robust	Assumed alive		76	Non-Hispanic White	4.62	Covered by health insurance	Normal	MET>=600	Yes	No	No	High/Recommended	Refused/dont know	no hospital admission	No	Yes	Widowed/Divorced/Separated	1	2	2	5	2	3	3	2	2	2	1	1	1	3	2	2	2	2	3
2009-2010	Pre-frail	Assumed alive		74	Non-Hispanic Black	2.33	Covered by health insurance	Overweight	MET < 600	Yes	No	No	Lower	Refused/dont know	<=3 times	No	No	Married/Living with partner	1	2	0	1	2	2	2	2	0	0	1	1	1	1	2	0	2	2	3
2009-2010	Pre-frail	Assumed alive		80	Non-Hispanic White	3.09	Covered by health insurance	Obese	MET < 600	No	No	No	High/Recommended	Refused/dont know	no hospital admission	No	No	Never married	1	3	3	3	2	3	3	1	2	2	1	3	1	3	1	2	1	2	1
2009-2010	Pre-frail	Assumed alive		68	Non-Hispanic White	1.51	Covered by health insurance	Obese	MET>=600	Yes	Yes	No	Lower	Refused/dont know	<=3 times	No	No	Married/Living with partner	1	2	3	4	2	2	2	2	2	2	1	3	1	1	2	0	1	2	3
2009-2010	Robust	Assumed alive		67	Non-Hispanic White	5.00	Covered by health insurance	Obese	MET < 600	No	No	No	High/Recommended	Refused/dont know	no hospital admission	No	No	Married/Living with partner	1	2	3	5	3	3	3	1	2	2	1	3	1	1	2	2	2	2	3
2009-2010	Robust	Assumed alive		80	Non-Hispanic White	3.43	Covered by health insurance	Obese	MET>=600	No	No	No	Lower	Refused/dont know	no hospital admission	No	No	Married/Living with partner	1	2	3	5	2	2	2	2	2	2	1	1	1	3	2	2	2	2	3
2009-2010	Pre-frail	Assumed alive		76	Non-Hispanic White	4.53	Covered by health insurance	Overweight	MET>=600	Yes	No	No	Lower	Refused/dont know	no hospital admission	No	No	Married/Living with partner	1	2	3	3	2	2	3	1	2	2	1	1	1	2	1	1	1	2	3
2009-2010	Robust	Assumed alive		80	Non-Hispanic White		Covered by health insurance	Overweight	MET>=600	Yes	No	No	High/Recommended	Refused/dont know	no hospital admission	No	No	Married/Living with partner	1	2	3	4	2	3	3	1	2	2	1	3	1	3	2	2	2	2	1
2009-2010	Robust	Assumed alive		70	Non-Hispanic White	4.62	Covered by health insurance	Overweight	MET>=600	Yes	No	No	High/Recommended	Refused/dont know	no hospital admission	No	No	Married/Living with partner	1	2	3	5	3	3	3	1	2	2	1	1	1	1	2	2	2	1	3
2009-2010	Pre-frail	Assumed alive		67	Other Hispanic	0.64	Covered by health insurance	Overweight	MET < 600	Yes	No	No	Lower	Refused/dont know	no hospital admission	No	No	Widowed/Divorced/Separated	1	2	3	3	2	2	2	2	2	2	1	3	1	2	2	2	2	2	1
2009-2010	Robust	Assumed alive		72	Non-Hispanic White	5.00	Covered by health insurance	Overweight	MET>=600	No	No	No	High/Recommended	Refused/dont know	no hospital admission	No	No	Widowed/Divorced/Separated	1	3	3	5	3	3	3	1	2	2	1	1	1	2	2	2	2	2	1
2009-2010	Pre-frail	Assumed alive		69	Non-Hispanic White	3.69	Covered by health insurance	Obese	MET>=600	Yes	No	No	High/Recommended	Refused/dont know	no hospital admission	No	No	Widowed/Divorced/Separated	1	2	3	4	3	3	3	1	2	2	1	1	1	3	1	2	1	2	2
2009-2010	Pre-frail	Assumed alive		72	Non-Hispanic White	4.46	Covered by health insurance	Obese	MET < 600	Yes	No	No	High/Recommended	Refused/dont know	<=3 times	No	No	Married/Living with partner	1	2	3	4	3	3	3	1	2	2	1	1	1	3	2	2	2	2	3
2009-2010	Pre-frail	Assumed alive		77	Non-Hispanic Black	1.10	Covered by health insurance	Overweight	MET < 600	Yes	No	No	Lower	Refused/dont know	no hospital admission	No	No	Married/Living with partner	1	3	3	1	2	2	2	2	1	2	1	1	1	1	2	2	1	2	1
2009-2010	Robust	Assumed alive		76	Non-Hispanic White	3.77	Covered by health insurance	Normal	MET>=600	No	No	No	High/Recommended	Refused/dont know	<=3 times	No	No	Married/Living with partner	1	2	3	5	3	3	3	2	2	2	1	1	1	3	2	2	2	2	1
2009-2010	Pre-frail	Assumed alive		80	Non-Hispanic White		Covered by health insurance	Obese	MET < 600	Yes	No	No	Lower	Refused/dont know	no hospital admission	No	No	Married/Living with partner	1	2	3	4	3	3	2	2	2	2	1	1	1	1	2	2	1	2	2
2009-2010	Robust	Assumed alive		73	Mexican American	3.50	Covered by health insurance	Normal	MET < 600	Yes	No	No	Lower	Refused/dont know	<=3 times	No	No	Married/Living with partner	1	2	3	3	2	3	3	1	2	2	1	1	1	3	2	2	1	1	1
2009-2010	Robust	Assumed alive		72	Non-Hispanic White	2.95	Covered by health insurance	Overweight	MET < 600	Yes	No	No	High/Recommended	Refused/dont know	no hospital admission	No	No	Married/Living with partner	1	2	3	5	3	3	3	1	2	2	1	1	1	3	2	2	1	2	2
2009-2010	Pre-frail	Assumed alive		71	Non-Hispanic White	1.00	Covered by health insurance	Obese	MET < 600	No	No	No	High/Recommended	Refused/dont know	no hospital admission	No	No	Widowed/Divorced/Separated	1	2	3	1	3	3	3	1	2	2	1	1	1	1	2	2	2	1	3
2009-2010	Robust	Assumed alive		77	Non-Hispanic White	2.73	Covered by health insurance	Normal	MET>=600	No	No	No	Lower	Refused/dont know	no hospital admission	Yes	No	Married/Living with partner	1	2	3	5	2	2	2	2	2	2	1	3	1	3	2	2	2	2	2
[truncated: 219 more rows]
